# Supplementary material for: Seasonal Trends in Suicide Attempts-Keywords Related Searches: A Google Trends Analysis
Source: Healthcare (Basel). 2024 Jun 26;12(13):1273. doi: 10.3390/healthcare12131273 (PMC11241548; doi:10.3390/healthcare12131273)
Supplement: Supplementary file 1 [file healthcare-12-01273-s001.zip]

Archive with 9 entries (8 files):
- supplementary file/
- supplementary file/.DS_Store
- __MACOSX/supplementary file/._.DS_Store
- supplementary file/Klimiuk_words.csv
- __MACOSX/supplementary file/._Klimiuk_words.csv
- supplementary file/Klimiuk_words.xlsx
- __MACOSX/supplementary file/._Klimiuk_words.xlsx
- supplementary file/Klimiuk_Suicide.xlsx
- __MACOSX/supplementary file/._Klimiuk_Suicide.xlsx
