# Supplementary material for: Seasonal Trends in Suicide Attempts-Keywords Related Searches: A Google Trends Analysis
Source: Healthcare (Basel). 2024 Jun 26;12(13):1273. doi: 10.3390/healthcare12131273 (PMC11241548; doi:10.3390/healthcare12131273)
Supplement: Supplementary file 1 [file healthcare-12-01273-s001.zip › supplementary file/Klimiuk_words.csv]

Miesiąc	chandra	adoracja	afekt	ambicja	ambitność	animozja	antypatia	aspiracje	awersja	bezbronność	bezpieczeństwo	bezradność	bezsilność	beztroska	beztroskość	bojaźń	boleść	braterstwo	chcenie	chęć	chętka	chuć	chwała	ciągoty	cierń	cykor	czułostkowość	czułość	desperacja	drażliwość	duma	dyskomfort	dziwactwo	empatia	erotyka	erotyzm	fanaberia	fantazja	fascynacja	fetyszyzacja	fetyszyzm	fobia	frustracja	frywolność	furia	gderactwo	głupawka	gniew	gorycz
2010-01	42	18	49	63	70	18	94	52	75	0	79	100	100	0	0	44	0	17	0	22	0	18	32	43	23	76		50	31	47	52	10	0	11	92	31	33	80	31	0	65	49	37	0	9		0	20	28
2010-02	31	20	27	68	0	20	51	68	68	0	84	87	41	14	0	0	0	17	0	61	0	79	35	0	40	0		55	50	51	39	11	0	10	82	34	51	67	100	0	47	39	13	0	12		34	28	30
2010-03	18	25	49	36	0	0	70	94	63	0	78	40	75	0	0	44	0	8	0	45	0	91	27	86	83	0		56	31	94	46	10	0	9	85	0	100	44	41	0	43	65	36	0	13		0	24	18
2010-04	19	23	40	49	0	100	51	57	27	0	72	87	41	14	0	0	0	5	0	30	0	60	61	47	25	0		34	0	0	55	11	0	11	82	51	73	71	78	0	94	56	40	0	55		34	29	10
2010-05	15	20	65	48	0	19	99	44	53	0	77	85	40	0	0	46	37	12	0	41	0	0	31	46	54	81		100	32	100	49	10	0	12	92	33	71	100	33	82	23	77	26	0	46		34	34	19
2010-06	21	4	100	63	0	0	27	49	88	0	86	47	29	0	0	0	81	11	0	52	62	21	63	0	5	0		66	89	0	37	11	0	12	86	18	39	70	24	0	76	100	7	0	16		0	28	27
2010-07	26	11	30	55	0	0	29	51	46	0	57	24	61	46	0	0	0	13	0	20	0	0	36	53	22	0		92	37	0	44	12	0	8	93	58	57	83	12	0	26	60	52	0	20		0	27	100
2010-08	24	7	43	10	0	0	27	12	87	91	41	46	72	29	0	0	0	4	0	13	0	21	40	0	32	0		29	53	0	38	34	0	6	84	73	54	77	12	0	100	42	28	0	18		0	34	80
2010-09	52	10	51	19	0	19	49	44	26	0	73	21	39	26	0	92	0	11	0	41	56	57	31	0	24	40		53	32	99	38	10	54	7	87	49	42	73	32	0	45	57	19	0	16		0	28	10
2010-10	65	12	24	35	68	18	45	30	61	0	68	39	48	12	0	0	100	9	0	32	0	0	50	42	40	0		55	30	0	36	38	0	8	92	46	45	49	10	0	21	40	18	0	13		0	21	22
2010-11	100	14	56	16	0	34	21	86	58	0	69	92	34	23	0	40	32	23	0	36	0	17	52	0	17	0		35	42	0	42	27	0	17	77	87	31	70	19	71	40	43	39	83	8		0	26	17
2010-12	96	25	22	33	0	0	64	38	23	0	68	0	68	11	0	0	31	3	0	51	0	33	29	0	25	35		51	28	0	85	35	0	11	69	100	48	55	9	0	98	28	39	82	11		0	27	17
2011-01	28	16	32	47	46	24	0	75	50	0	87	26	41	0	0	29	0	9	0	37	0	48	35	0	15	0		21	30	31	70	32	0	13	82	52	66	97	47	0	43	60	48	59	14		0	29	12
2011-02	27	11	52	63	0	0	0	29	44	0	67	56	26	26	0	0	24	20	0	51	0	13	43	0	42	27		53	22	0	52	21	0	12	83	67	61	80	50	0	91	60	34	0	16		22	22	10
2011-03	41	22	72	76	46	24	31	61	25	0	78	79	57	0	0	29	0	16	78	44	35	72	37	28	33	75		70	10	0	50	25	0	9	81	62	44	51	33	0	56	54	32	0	8		21	29	30
2011-04	28	51	44	26	51	13	17	68	63	56	71	58	72	0	0	0	0	10	0	40	0	26	55	0	23	0		81	11	0	62	35	0	11	89	91	67	57	15	0	16	41	31	65	6		0	28	7
2011-05	32	13	85	50	0	51	33	87	88	0	100	56	26	0	0	61	0	11	0	51	0	51	38	0	16	0		61	64	0	54	14	0	11	95	55	74	84	64	0	60	45	21	0	7		22	24	10
2011-06	35	11	18	58	0	13	34	75	0	56	81	72	9	9	0	0	0	8	0	28	38	13	12	0	20	0		86	44	0	58	21	0	9	98	11	53	71	29	0	31	60	52	0	7		23	27	20
2011-07	23	7	18	66	0	41	34	38	37	0	65	59	9	18	0	0	0	8	0	66	0	40	22	32	14	0		51	34	35	50	14	38	9	100	23	44	69	15	0	63	63	27	66	8		0	27	27
2011-08	37	14	91	60	0	14	17	31	38	0	48	0	9	0	0	33	26	8	0	67	0	14	33	0	21	0		66	68	0	55	15	38	7	99	12	50	73	23	0	48	58	32	0	9		0	32	20
2011-09	50	20	26	32	100	0	100	45	72	0	75	28	9	9	0	31	0	17	0	44	38	39	33	92	36	0		36	22	67	49	7	0	11	91	34	52	60	51	0	31	63	48	0	8		23	32	16
2011-10	51	10	24	59	93	12	31	90	50	0	87	53	41	0	0	87	46	19	79	52	0	12	44	28	24	51		66	91	0	45	19	34	6	90	62	70	76	7	0	57	63	24	0	7		21	28	24
2011-11	51	12	62	40	0	0	45	66	48	50	67	38	56	8	0	28	0	12	76	50	0	12	52	0	23	0		84	10	0	74	12	0	10	86	60	68	66	26	0	96	46	46	0	7		20	25	21
2011-12	48	12	61	39	0	0	29	26	55	0	67	25	62	8	0	0	0	14	0	45	0	0	74	0	20	0		78	19	29	49	36	0	9	87	59	83	62	13	0	13	66	27	0	6		40	32	12
2012-01	28	17	48	46	0	21	0	24	57	0	86	23	42	7	0	74	0	14	0	31	0	31	39	24	31	65		64	17	80	47	11	29	10	85	27	34	72	23	44	36	72	65	0	8		36	27	26
2012-02	54	16	36	27	0	44	0	74	60	0	71	36	67	15	0	26	0	13	71	80	32	11	45	51	22	0		67	36	0	44	23	0	11	83	28	71	71	30	0	51	55	51	0	8		0	26	16
2012-03	31	27	36	73	0	21	41	36	59	46	88	58	36	7	0	51	20	17	0	49	31	43	43	0	46	22		59	9	27	51	28	30	15	85	37	43	64	30	0	25	56	28	52	6		18	63	8
2012-04	30	55	30	28	0	34	58	39	70	0	66	37	23	15	0	81	0	12	73	65	33	56	53	53	20	0		58	19	0	36	24	0	8	89	29	37	56	31	0	40	51	26	55	9		20	100	14
2012-05	30	11	37	5	0	22	57	83	31	0	87	73	46	15	0	53	0	17	0	51	0	67	22	0	28	0		54	47	0	44	12	0	11	92	29	65	59	44	47	26	46	37	0	8		58	54	17
2012-06	29	10	62	17	45	35	30	100	24	100	83	13	48	0	0	28	22	15	0	64	0	12	66	55	29	24		44	29	30	70	6	33	10	93	50	51	83	13	0	55	43	23	0	8		0	43	23
2012-07	26	16	32	48	0	36	0	41	58	0	80	53	58	0	100	0	0	13	0	55	0	61	72	29	24	0		58	71	31	66	19	34	5	95	0	49	59	27	0	57	55	44	0	15		0	51	21
2012-08	14	6	32	23	0	12	0	20	25	0	42	0	98	16	0	29	23	20	0	36	0	12	69	56	30	0		53	100	31	43	38	0	9	96	21	39	67	27	0	14	54	32	0	8		41	55	42
2012-09	24	13	38	28	44	0	44	26	24	0	95	25	23	8	0	27	22	22	0	42	33	57	52	27	35	0		63	0	0	53	37	0	9	75	39	71	67	32	0	40	47	27	0	3		40	35	46
2012-10	66	19	68	25	39	41	65	41	49	0	70	78	63	0	0	49	38	19	0	53	0	61	66	0	23	21		45	25	52	39	22	29	10	62	26	48	50	6	0	36	46	20	100	8		35	30	18
2012-11	63	20	40	49	76	10	38	45	14	0	76	54	41	0	0	0	19	35	65	73	58	69	59	0	25	0		75	41	26	49	26	28	10	60	34	69	56	33	0	0	38	46	49	7		34	26	18
2012-12	31	15	27	29	0	30	38	29	62	0	54	22	55	7	0	24	0	100	65	27	29	100	65	24	13	0		83	17	26	72	43	0	10	55	34	66	62	34	42	24	51	20	0	4		52	25	27
2013-01	29	13	47	35	34	9	34	60	42	0	79	48	30	0	0	63	0	31	0	59	0	53	63	21	18	18		70	96	68	62	66	50	11	55	53	71	61	10	37	52	50	47	0	6		0	24	15
2013-02	15	28	39	33	0	19	12	27	20	0	70	53	33	7	40	0	18	30	0	65	0	77	50	68	12	0		46	40	0	80	20	0	10	52	17	42	72	38	0	91	34	29	0	8		100	22	10
2013-03	27	50	52	34	33	17	33	60	84	0	66	19	36	12	36	42	0	35	0	50	0	69	48	41	26	18		45	44	0	53	18	49	11	48	60	57	53	24	0	31	42	23	0	7		15	30	22
2013-04	18	21	50	42	36	19	12	75	45	0	62	31	0	6	0	90	18	27	0	32	0	56	48	22	14	0		74	8	0	45	30	80	12	45	32	65	57	26	0	11	47	28	0	5		16	30	19
2013-05	23	22	62	32	36	28	12	64	39	0	86	31	45	0	0	22	0	19	0	54	27	47	35	22	5	20		74	39	24	57	25	0	12	50	32	44	65	21	0	22	50	19	0	12		0	31	16
2013-06	17	40	45	14	0	38	12	49	66	0	88	42	20	20	0	23	18	14	62	50	0	38	35	67	14	20		95	48	25	46	36	0	9	47	8	70	55	21	41	23	62	48	0	5		17	31	19
2013-07	15	17	27	10	0	30	26	23	62	0	57	55	34	7	0	24	57	19	0	61	29	30	20	0	13	21		34	8	26	54	43	0	7	48	34	29	69	22	0	24	42	100	0	8		17	37	15
2013-08	19	9	7	20	0	0	0	12	56	0	46	0	35	7	0	24	0	10	0	40	0	51	38	48	20	0		59	59	26	45	43	0	8	46	17	59	61	6	0	24	63	20	0	7		18	38	33
2013-09	36	19	56	32	72	47	12	32	32	0	80	41	45	19	0	67	0	14	0	43	0	37	44	22	7	0		64	23	0	45	50	0	11	45	8	44	56	21	0	22	34	22	0	4		0	29	14
2013-10	40	25	41	43	33	52	22	5	48	0	81	19	42	6	0	62	33	12	0	50	0	35	50	20	31	0		68	58	45	38	18	0	11	40	7	54	50	19	0	31	48	49	0	6		0	23	26
2013-11	30	61	23	17	33	0	11	40	48	0	68	38	53	18	36	41	0	12	0	42	50	35	63	0	4	18		54	36	0	49	51	0	12	37	45	51	58	24	0	51	43	40	0	8		30	26	20
2013-12	23	20	35	51	0	9	22	30	53	0	56	38	35	6	0	41	0	16	0	45	0	26	73	0	24	18		56	50	22	51	14	24	11	39	22	69	54	34	0	30	49	37	0	8		0	26	21
2014-01	24	23	26	41	59	8	29	31	53	0	80	50	37	10	0	92	14	8	0	54	0	31	43	36	25	16		100	38	0	55	41	0	10	40	20	73	57	21	0	27	48	54	0	8		27	27	13
2014-02	23	26	58	39	0	18	22	45	42	0	74	67	0	6	36	42	16	11	0	64	0	9	40	21	15	0		78	29	0	55	60	0	12	35	23	45	60	15	0	31	46	26	43	14		30	27	17
2014-03	21	33	26	27	61	32	0	45	44	0	78	17	32	5	0	38	30	14	0	60	0	55	35	37	6	17		87	40	20	52	38	22	17	38	20	55	48	31	0	28	35	21	39	7		27	26	28
2014-04	18	53	74	25	0	9	22	53	70	0	78	19	17	0	0	20	0	12	0	52	0	34	51	100	17	18		85	21	66	50	27	24	11	37	44	34	48	24	0	20	45	23	42	7		59	22	25
2014-05	31	19	23	59	33	43	22	44	59	0	93	56	35	18	35	41	16	9	0	39	50	26	36	0	11	18		74	14	0	70	23	48	9	42	0	50	43	34	0	0	46	46	0	7		15	33	22
2014-06	7	18	32	9	0	0	0	55	79	0	90	31	33	0	0	69	36	11	0	50	0	10	35	45	12	0		82	24	0	65	5	54	8	62	0	35	44	16	0	11	54	35	0	8		0	26	19
2014-07	20	26	26	100	0	10	0	11	20	0	58	21	13	7	40	69	0	12	0	56	0	19	46	46	29	20		80	24	0	57	31	55	9	67	8	28	61	22	41	34	45	16	0	9		50	30	29
2014-08	26	20	39	24	0	19	12	33	27	0	48	11	20	13	0	0	37	12	0	65	28	10	25	46	15	20		40	24	25	60	36	0	10	63	0	42	53	16	0	23	37	29	0	8		50	31	20
2014-09	26	38	24	35	0	18	46	36	49	0	69	20	6	0	0	0	0	11	0	60	0	27	48	42	18	0		40	37	0	51	38	0	8	65	39	62	44	15	0	21	48	36	0	9		0	23	16
2014-10	37	26	23	33	0	17	11	63	46	36	73	37	17	6	0	61	0	9	0	85	0	17	49	20	13	0		73	42	44	48	45	24	10	60	22	55	48	24	0	10	51	39	0	60		29	39	17
2014-11	29	34	40	38	33	17	44	49	47	0	66	28	35	12	0	41	16	7	0	70	0	17	48	20	9	18		56	28	44	44	36	0	7	63	22	53	58	38	0	30	51	28	0	90		30	35	26
2014-12	19	25	49	36	0	33	10	28	39	0	54	27	17	22	34	0	46	15	0	27	24	16	58	19	8	51		65	27	0	57	39	0	7	57	14	72	38	23	0	0	38	35	0	100		28	26	16
2015-01	26	20	70	70	0	37	76	30	67	0	75	33	10	5	0	36	14	8	0	50	0	22	43	35	13	0		77	31	77	59	28	0	8	57	0	41	50	33	32	53	49	27	0	61		13	32	21
2015-02	28	22	38	36	0	0	31	23	62	0	75	18	11	0	0	59	46	14	53	73	0	25	38	39	12	51		56	27	42	69	35	23	7	55	7	63	52	14	0	19	56	30	0	55		14	33	10
2015-03	13	45	56	19	0	23	87	43	31	0	84	25	36	26	0	18	57	10	0	44	0	23	54	0	8	0		57	38	19	53	48	0	6	54	46	63	52	17	0	9	45	20	37	46		0	30	21
2015-04	23	59	37	28	0	32	31	41	66	0	65	26	33	16	0	0	30	11	0	63	0	24	60	0	10	0		69	20	62	47	55	23	10	51	34	47	53	45	0	57	48	37	0	32		14	32	10
2015-05	30	29	26	23	30	16	10	27	59	0	79	17	11	11	0	38	0	12	51	62	23	16	39	18	8	16		57	7	20	70	54	66	10	58	27	57	54	18	0	9	39	16	0	20		41	25	18
2015-06	16	24	50	28	0	25	11	42	28	0	83	18	11	17	0	40	16	10	0	50	0	25	29	19	12	17		68	35	21	56	31	0	6	60	7	63	57	28	35	39	55	27	41	19		0	36	17
2015-07	18	15	28	37	0	8	43	52	34	0	60	18	28	6	0	0	31	8	0	38	0	25	25	20	13	35		57	7	43	49	27	23	7	60	14	49	48	23	0	10	32	14	0	24		0	30	21
2015-08	21	20	40	21	32	0	0	29	29	0	47	9	17	6	0	20	64	6	0	36	25	17	31	40	15	0		52	28	0	52	13	48	7	56	7	62	54	47	0	10	46	20	0	22		15	36	17
2015-09	38	28	43	16	0	16	31	18	38	0	79	0	16	5	0	19	45	14	52	68	0	8	43	19	14	0		88	27	62	42	17	22	8	55	14	70	50	4	0	0	33	27	0	21		55	29	24
2015-10	53	24	35	22	57	15	9	34	46	0	77	49	20	20	0	18	0	11	0	50	0	0	41	35	9	16		43	12	38	52	28	0	6	55	26	95	54	21	0	0	41	22	0	15		0	32	17
2015-11	42	21	34	21	56	22	19	12	50	31	73	8	20	10	0	69	27	13	0	38	42	22	48	34	11	45		70	12	37	43	50	41	9	58	19	77	67	16	0	17	39	36	0	22		25	27	9
2015-12	16	30	35	29	0	15	19	34	31	32	53	57	20	5	0	0	0	9	49	50	22	37	91	0	13	16		87	25	19	37	40	42	8	48	13	90	42	17	0	9	42	22	0	22		0	20	35
2016-01	25	29	34	21	28	37	19	50	35	0	84	32	10	10	0	0	0	12	0	51	63	22	53	17	7	15		63	43	19	41	39	21	8	56	6	45	42	8	31	9	34	12	0	39		25	26	17
2016-02	9	27	31	34	0	15	10	31	26	0	74	34	10	16	0	18	0	10	100	47	45	31	54	54	89	0		61	13	20	50	37	22	11	47	53	75	49	30	0	0	43	23	38	21		0	23	6
2016-03	23	69	25	25	28	15	0	17	40	0	69	16	5	10	0	53	14	11	0	63	0	44	55	35	100	0		73	18	0	46	31	62	9	46	32	70	56	12	31	35	37	17	0	18		0	20	13
2016-04	12	27	16	57	30	8	0	22	37	0	76	51	21	16	32	37	0	7	0	66	23	15	48	55	41	16		64	13	20	52	25	44	14	55	20	57	40	13	0	18	42	13	0	13		0	27	21
2016-05	11	25	21	23	0	24	20	36	43	0	89	34	5	11	0	94	0	9	0	60	0	16	41	0	20	33		59	33	0	58	42	0	8	59	20	66	41	31	100	19	41	18	0	9		14	37	6
2016-06	17	23	49	28	0	8	21	37	33	0	85	27	11	11	0	19	0	10	0	47	0	0	36	19	16	17		47	20	21	59	17	23	7	59	7	50	58	18	34	10	19	13	0	9		28	26	22
2016-07	12	31	23	17	0	26	11	15	36	0	65	29	18	12	36	21	16	12	0	29	0	9	22	0	13	37		48	29	23	59	84	0	4	63	15	51	47	5	0	0	32	9	0	14		0	34	26
2016-08	17	25	30	4	0	18	11	30	49	0	39	10	18	12	0	42	0	14	58	35	0	27	30	0	9	0		37	22	46	50	38	0	4	58	8	39	50	20	0	0	44	6	0	12		15	31	20
2016-09	20	30	40	21	0	0	11	20	12	37	62	9	12	0	35	21	32	7	0	44	0	0	37	61	6	0		50	22	0	57	23	24	7	60	15	44	57	19	0	30	38	11	0	10		15	23	20
2016-10	42	23	16	15	0	47	10	31	27	0	70	17	22	27	0	38	0	8	0	38	0	39	44	0	16	16		46	20	41	53	46	0	8	60	14	72	63	26	0	0	33	31	0	9		14	22	26
2016-11	82	33	16	27	30	0	10	35	53	0	65	25	5	21	0	0	0	11	0	64	23	15	66	18	23	0		59	26	20	37	74	44	7	59	13	59	56	35	0	0	37	26	38	15		0	26	16
2016-12	46	32	26	23	0	8	10	22	37	0	52	17	10	37	0	18	0	8	0	49	0	23	99	36	13	16		63	32	39	52	49	43	4	54	7	47	40	13	0	27	46	13	0	14		13	19	25
2017-01	9	21	37	27	0	7	18	16	48	0	70	38	10	0	0	100	0	17	0	38	40	21	66	16	11	29		65	17	72	45	41	39	9	50	6	86	46	16	59	8	40	14	34	20		0	21	16
2017-02	19	38	40	26	0	8	10	30	47	0	59	17	16	21	0	18	14	11	0	51	22	15	33	18	8	32		52	25	0	68	44	21	8	50	13	55	53	30	0	18	41	15	0	12		13	21	27
2017-03	68	26	50	27	0	20	17	15	47	0	68	7	23	37	0	81	13	11	0	41	20	27	57	32	12	0		86	28	17	54	40	19	8	49	17	86	51	8	29	24	44	11	0	22		47	25	15
2017-04	18	59	49	4	0	7	19	46	0	0	65	24	15	25	0	17	14	11	0	62	0	7	46	0	15	30		48	30	0	45	43	21	7	52	6	61	59	16	0	26	38	22	0	13		25	25	22
2017-05	13	32	45	33	0	7	19	38	25	0	68	16	10	15	0	35	14	7	0	50	43	52	38	0	9	46		56	31	57	54	43	0	7	49	6	59	45	17	0	26	43	17	36	11		13	37	15
2017-06	6	29	32	43	0	8	0	23	33	0	78	0	11	16	0	38	0	9	0	60	23	24	38	37	18	17		57	20	41	61	42	45	6	55	20	66	45	27	34	28	33	34	0	10		0	32	20
2017-07	14	29	42	4	0	0	30	27	27	0	63	34	32	16	0	56	30	10	0	38	0	8	38	19	24	16		49	33	20	53	46	44	5	56	7	66	41	18	0	9	36	3	0	12		0	25	10
2017-08	16	33	51	11	0	15	10	26	37	0	42	42	5	21	0	0	14	6	50	51	0	8	44	18	6	32		50	19	20	52	28	64	8	54	20	53	48	17	0	18	40	13	37	12		13	32	15
2017-09	24	41	15	15	0	15	19	30	31	0	73	8	5	51	0	35	28	8	0	47	21	22	38	17	22	0		46	31	38	44	47	42	7	51	13	35	53	50	0	26	34	22	0	10		0	26	17
2017-10	44	29	23	7	0	28	18	35	24	0	72	30	5	94	0	33	39	5	45	59	40	21	46	0	9	14		55	29	0	54	44	19	8	49	6	66	50	19	0	24	33	25	34	9		24	29	23
2017-11	25	36	37	3	27	21	36	32	24	30	63	8	5	57	0	33	26	11	0	64	20	42	44	0	10	0		60	41	54	47	55	59	8	47	6	84	49	27	0	33	50	14	0	8		12	21	14
2017-12	28	32	14	10	27	0	18	12	29	0	48	8	10	10	0	17	26	10	0	49	41	14	94	17	11	29		39	18	0	54	34	59	7	44	12	56	44	16	30	8	43	28	69	12		12	23	27
2018-01	16	34	60	38	74	6	0	44	35	0	70	21	18	48	0	0	12	9	0	59	0	13	49	0	13	13		68	43	0	100	44	72	7	46	11	47	53	36	27	15	48	19	0	9		0	29	26
2018-02	26	48	38	35	0	0	18	20	34	30	54	31	10	19	29	51	13	15	46	41	21	0	38	17	13	0		46	47	18	49	49	100	9	45	6	62	46	8	0	17	31	40	0	15		0	34	19
2018-03	25	70	17	26	25	26	0	45	45	0	61	14	9	58	0	94	0	9	42	50	19	13	56	46	10	0		51	27	17	56	59	55	7	35	17	71	49	11	0	15	26	24	32	21		11	22	24
2018-04	12	49	43	28	0	35	9	20	34	0	56	31	10	43	0	68	27	7	0	34	0	28	58	0	5	15		39	12	36	46	30	0	9	34	18	39	51	24	0	8	36	21	0	11		0	34	36
2018-05	20	25	32	27	0	21	0	23	42	0	66	30	5	28	0	66	0	7	0	59	20	34	42	0	12	14		61	23	53	38	29	0	9	38	12	55	53	23	0	8	38	23	34	25		0	27	5
2018-06	8	28	18	20	0	7	26	12	38	0	70	23	9	42	0	0	26	11	0	55	100	14	30	0	10	29		52	6	18	44	48	19	12	35	6	68	48	31	0	8	34	18	0	29		0	27	9
2018-07	21	20	14	13	0	14	26	8	23	0	49	0	14	33	0	33	13	5	44	44	40	0	28	0	9	28		40	34	18	46	43	19	65	40	0	62	54	23	0	8	41	18	0	26		24	28	31
2018-08	12	27	19	17	0	0	27	12	19	0	43	15	10	72	29	0	26	8	0	49	41	14	35	16	7	0		43	29	18	53	63	0	23	37	18	64	62	20	0	8	46	14	0	19		0	33	16
2018-09	16	31	28	42	0	0	18	12	29	0	74	23	10	48	0	85	0	9	46	52	21	0	31	50	5	0		44	24	18	36	45	60	9	40	18	49	49	24	0	17	50	21	0	13		12	25	16
2018-10	42	30	27	33	51	13	17	27	23	0	62	22	5	46	0	48	13	7	0	65	78	13	38	16	8	0		46	17	17	41	53	0	10	40	12	46	58	26	0	32	45	22	0	12		0	28	24
2018-11	32	29	31	16	0	20	0	11	27	0	57	29	18	99	0	0	0	6	0	26	19	7	50	0	7	41		38	16	34	40	35	19	9	39	6	55	56	7	0	0	40	15	0	15		0	27	22
2018-12	24	31	28	47	0	35	0	24	19	0	56	45	9	61	28	99	0	8	0	42	40	14	92	0	9	14		35	11	18	55	44	0	7	38	0	60	58	27	29	32	46	23	0	12		24	24	29
2019-01	19	33	80	28	24	6	16	22	35	0	68	62	13	17	0	30	0	9	0	42	0	13	58	30	11	0		67	11	16	49	67	35	12	37	11	32	52	35	0	0	51	27	0	15		22	26	28
2019-02	12	34	19	24	0	28	9	20	34	0	62	39	14	39	0	17	0	6	0	30	20	28	46	17	12	30		46	24	18	48	49	20	8	35	18	70	61	28	0	17	44	5	0	20		0	22	18
2019-03	17	69	30	13	0	13	0	11	44	27	54	21	13	48	0	31	0	7	0	78	19	32	54	45	18	40		51	11	0	43	65	54	9	35	11	47	59	29	0	23	29	15	32	19		0	25	19
2019-04	14	74	19	10	0	14	9	52	29	0	39	8	24	43	0	34	0	8	0	58	20	7	44	33	9	29		39	24	0	53	49	20	8	38	6	67	47	20	0	8	42	19	0	16		0	22	23
2019-05	7	32	13	19	0	6	33	18	36	0	72	7	9	53	0	0	0	8	0	53	56	32	42	30	3	0		31	43	17	39	34	18	11	40	6	52	63	11	27	8	39	15	0	10		11	28	13
2019-06	15	39	19	10	27	14	18	16	58	0	63	15	10	19	0	17	13	6	91	45	0	14	42	16	9	15		63	12	18	76	56	59	12	39	6	51	47	20	30	33	35	21	0	14		0	27	17
2019-07	22	33	27	3	0	0	17	19	37	0	46	22	0	69	0	32	0	7	44	49	39	13	24	0	10	0		21	17	0	49	47	57	100	36	0	39	48	8	29	40	39	13	0	17		0	29	24
2019-08	13	35	32	17	0	7	9	20	19	0	41	30	19	52	0	0	0	9	0	59	60	14	34	0	10	14		42	23	0	35	26	96	17	31	6	80	70	4	0	8	37	25	0	13		0	30	12
2019-09	30	38	13	16	0	0	17	19	27	0	69	7	4	40	0	0	0	8	43	42	19	26	42	46	12	0		32	22	0	36	52	56	13	31	6	57	44	22	0	15	41	20	0	9		11	26	25
2019-10	32	54	37	18	0	12	24	21	21	0	63	13	4	34	0	29	23	9	0	66	54	0	42	0	14	0		47	41	0	45	62	52	12	30	5	61	45	10	0	7	44	27	0	12		0	21	22
2019-11	31	37	16	27	0	43	8	21	42	0	60	54	25	71	0	15	23	11	0	32	53	18	35	43	15	0		40	26	16	57	42	34	11	32	5	63	45	27	0	29	43	22	30	19		0	23	22
2019-12	28	44	25	34	0	25	48	29	34	0	45	7	4	47	0	60	0	11	0	50	18	38	100	15	24	13		58	16	16	35	53	0	10	34	11	62	52	28	0	7	44	10	0	17		0	23	29
2020-01	16	48	19	39	22	6	29	36	51	0	66	31	16	47	0	14	22	15	74	63	0	17	42	27	19	0		51	29	44	39	46	32	10	34	10	60	46	22	0	27	33	30	0	11		0	27	22
2020-02	15	52	28	18	0	54	15	51	37	26	62	39	16	53	0	43	0	13	0	47	52	18	43	0	20	0		49	35	15	48	54	34	11	30	5	54	60	10	0	0	40	30	0	16		0	26	17
2020-03	24	76	38	50	0	36	20	29	49	0	51	22	7	56	21	49	0	14	0	71	60	26	39	12	12	21		55	21	26	47	52	58	11	31	26	41	38	11	22	24	39	26	0	14		9	23	29
2020-04	12	100	28	56	20	58	20	42	54	0	48	40	14	100	22	37	20	19	0	73	61	26	39	12	28	22		56	13	13	42	58	59	10	29	22	27	41	9	0	6	39	21	51	11		9	21	27
2020-05	19	46	28	53	0	67	7	38	42	0	57	17	11	63	0	49	19	15	0	91	0	10	46	12	14	75		66	13	13	48	41	58	13	34	22	36	38	17	44	6	36	15	0	11		9	29	23
2020-06	9	31	33	33	0	22	7	13	61	0	54	36	8	53	0	66	0	12	36	100	16	28	40	13	6	58		71	14	14	72	65	94	12	34	0	71	45	22	0	7	39	22	27	10		19	24	18
2020-07	9	50	16	9	0	18	8	17	74	0	35	7	8	45	0	43	0	16	0	79	17	30	27	0	8	100		45	10	31	43	67	51	28	36	0	61	53	27	0	14	43	14	0	10		52	31	17
2020-08	17	43	24	6	0	12	8	24	100	0	36	26	25	66	0	43	11	10	0	42	53	18	33	43	8	25		37	25	16	65	35	17	19	37	21	73	55	10	0	7	52	16	30	11		0	27	22
2020-09	29	58	32	24	23	6	0	7	29	0	62	20	16	45	0	58	23	11	0	46	17	24	48	14	11	13		43	25	16	64	70	34	15	33	5	79	55	7	0	14	37	6	0	14		0	25	12
2020-10	47	42	39	46	0	47	7	7	36	0	52	19	8	60	0	28	11	12	0	53	17	12	64	0	13	12		50	15	30	50	53	16	15	37	25	49	66	20	0	14	41	23	0	11		0	21	33
2020-11	28	45	30	25	0	46	0	29	31	0	57	62	16	35	0	68	11	8	0	61	17	17	42	0	7	12		55	14	29	51	100	16	14	36	10	35	51	32	0	27	73	28	0	9		20	22	24
2020-12	25	68	39	46	0	24	8	23	93	25	56	39	28	44	0	42	11	13	0	70	17	23	95	28	10	25		73	34	30	56	53	17	13	32	15	28	43	30	0	14	48	14	29	8		10	20	31
[truncated: 808 more columns]
