# Supplementary material for: Seasonal Trends in Suicide Attempts-Keywords Related Searches: A Google Trends Analysis
Source: Healthcare (Basel). 2024 Jun 26;12(13):1273. doi: 10.3390/healthcare12131273 (PMC11241548; doi:10.3390/healthcare12131273)
Supplement: Supplementary file 1 [file healthcare-12-01273-s001.zip › supplementary file/Klimiuk_Suicide.xlsx]

## Sheet: All
	1	2	3	4	5	6	7	8	9	10	11	12
2010-07-02	1288			1518			1293			1357				5456
2011-07-03	1060			1378			1380			1306				5124
2012-07-03	1359			1477			1348			1607				5791
2013-07-04	509	522	666	795	778	823	800	707	720	782	714	759		8575
2014-07-05	748	715	826	910	937	867	958	899	874	867	785	821		10207
2015-07-06	832	725	858	886	921	871	934	883	735	741	775	812		9973
2016-07-06	757	759	864	877	865	915	842	784	795	813	768	822		9861
2017-07-07	851	841	941	915	1043	970	999	983	835	911	887	963		11139
2018-07-08	941	743	978	1060	989	1007	969	1041	816	896	848	879		11167
2019-07-09	971	900	996	1000	1054	1118	1041	1064	901	993	958	965		11961
2020-07-09	1002	966	883	862	1069	1163	1105	1081	995	988	884	1015		12013
	6611	6171	7012	7305	7656	7734	7648	7442	6671	6991	6619	7036
	23501			27068			25782			24916

## Sheet: 2010-2012
Rok 2010
	Kwartał
	I-wszy kwartał																			II-gi kwartał																			III-ci kwartał
	Liczba zamachów ogółem	Liczba zamachów ogółem																		Liczba zamachów ogółem	Liczba zamachów ogółem																		Liczba zamachów ogółem	Liczba zamachów ogółem
		Przedział wiekowy																			Przedział wiekowy																			Przedział wiekowy
		0-6 lat	7-12 lat	13-18 lat	19-24 lat	25-29 lat	30-34 lata	35-39 lat	40-44 lata	45-49 lat	50-54 lata	55-59 lat	60-64 lata	65-69 lat	70-74 lata	75-79 lat	80-84 lata	85 lat i więcej	nieustalony		0-6 lat	7-12 lat	13-18 lat	19-24 lat	25-29 lat	30-34 lata	35-39 lat	40-44 lata	45-49 lat	50-54 lata	55-59 lat	60-64 lata	65-69 lat	70-74 lata	75-79 lat	80-84 lata	85 lat i więcej	nieustalony		0-6 lat	7-12 lat	13-18 lat	19-24 lat	25-29 lat	30-34 lata	35-39 lat	40-44 lata	45-49 lat	50-54 lata
dolnośląskie	51	0	0	2	6	8	3	3	3	4	7	6	8	0	1	0	0	0	0	90	0	0	5	8	8	8	7	3	12	9	10	6	4	4	3	1	2	0	63	0	0	0	3	6	4	9	3	5	6
kujawsko-pomorskie	85	0	0	6	2	10	11	10	3	4	14	6	6	6	3	0	1	3	0	74	0	0	4	8	8	5	5	6	5	8	9	5	5	5	0	0	1	0	65	0	0	2	6	6	4	4	6	2	12
lubelskie	95	0	0	3	9	10	7	9	5	11	11	11	8	5	2	2	0	2	0	99	0	0	2	18	7	8	7	6	10	15	6	10	4	3	2	1	0	0	99	0	0	6	8	8	8	10	10	9	15
lubuskie	49	0	0	3	7	5	4	1	5	2	8	6	5	0	1	1	1	0	0	44	0	0	2	8	3	2	3	1	6	6	4	3	1	1	2	1	1	0	40	0	0	2	5	4	2	2	3	7	4
łódzkie	104	0	0	8	9	6	7	5	12	7	10	14	9	6	2	1	5	3	0	104	0	1	5	6	7	6	6	10	8	23	12	7	4	2	0	3	4	0	106	0	0	1	9	9	11	11	13	9	8
małopolskie	113	0	0	2	9	16	10	11	14	15	13	7	3	4	2	3	2	2	0	136	0	0	8	7	15	12	6	8	17	26	12	9	6	5	3	1	1	0	107	0	1	3	11	9	9	4	10	13	8
mazowieckie (bez KSP)	78	0	1	5	10	7	7	7	7	6	10	8	6	3	0	1	0	0	0	135	0	1	6	11	9	8	11	15	9	19	22	16	1	3	3	1	0	0	105	0	0	6	6	12	6	12	9	9	16
opolskie	46	0	0	5	7	4	6	8	0	5	4	4	0	2	1	0	0	0	0	50	0	0	8	8	7	6	1	3	2	4	4	3	1	1	1	0	0	1	48	0	0	3	4	8	2	2	7	8	3
podkarpackie	65	0	0	1	11	6	4	6	5	10	5	5	4	2	0	0	4	1	1	79	0	0	4	7	7	6	7	9	7	8	9	6	5	2	1	1	0	0	58	0	0	3	4	3	4	4	6	7	10
podlaskie	53	0	1	5	6	7	2	3	6	3	6	4	3	4	1	0	1	1	0	57	0	0	2	8	4	7	5	5	6	11	6	1	0	0	0	2	0	0	68	0	0	2	8	7	7	7	7	4	12
pomorskie	57	0	0	3	4	2	8	9	4	7	3	8	4	0	0	0	2	2	1	75	0	0	5	11	4	9	5	9	5	9	8	7	2	1	0	0	0	0	66	0	0	4	10	5	5	3	4	8	6
śląskie	160	0	0	9	11	13	12	22	20	12	14	20	11	5	3	3	1	0	4	219	0	0	10	26	17	21	19	21	22	27	18	14	9	11	2	1	0	1	132	0	0	2	13	12	16	13	9	14	16
świętokrzyskie	40	0	0	2	3	5	2	2	2	5	8	7	1	1	0	0	0	2	0	48	0	0	1	7	2	2	3	6	3	6	11	3	1	1	0	0	2	0	46	0	0	2	4	4	6	3	5	7	3
warmińsko-mazurskie	80	0	0	7	10	7	9	6	6	7	10	9	2	0	2	0	1	0	4	99	0	0	7	6	11	14	12	10	11	9	3	2	2	1	6	0	2	3	95	0	0	3	12	6	10	11	9	7	9
wielkopolskie	98	0	0	2	9	11	10	9	10	8	11	14	6	3	2	3	0	0	0	102	0	1	4	10	1	9	11	9	14	14	9	8	4	4	1	1	2	0	92	0	0	1	11	6	11	7	7	8	10
zachodniopomorskie	55	0	0	8	9	4	1	6	3	2	4	8	5	2	1	2	0	0	0	58	0	0	6	3	9	4	3	3	3	5	7	0	6	3	4	2	0	0	41	0	0	5	3	7	2	1	0	5	5
KSP Warszawa	59	0	0	4	1	5	4	8	5	5	7	4	5	3	2	3	2	0	1	49	0	0	1	4	6	4	3	4	6	8	7	4	1	0	0	1	0	0	62	0	0	2	9	6	7	4	3	8	4
Ogółem	1288	0	2	75	123	126	107	125	110	113	145	141	86	46	23	19	20	16	11	1518	0	3	80	156	125	131	114	128	146	207	157	104	56	47	28	16	15	5	1293	0	1	47	126	118	114	107	111	130	147
Rok 2011
	Kwartał
	I-wszy kwartał																			II-gi kwartał																			III-ci kwartał
	Liczba zamachów ogółem	Liczba zamachów ogółem																		Liczba zamachów ogółem	Liczba zamachów ogółem																		Liczba zamachów ogółem	Liczba zamachów ogółem
		Przedział wiekowy																			Przedział wiekowy																			Przedział wiekowy
		0-6 lat	7-12 lat	13-18 lat	19-24 lat	25-29 lat	30-34 lata	35-39 lat	40-44 lata	45-49 lat	50-54 lata	55-59 lat	60-64 lata	65-69 lat	70-74 lata	75-79 lat	80-84 lata	85 lat i więcej	nieustalony		0-6 lat	7-12 lat	13-18 lat	19-24 lat	25-29 lat	30-34 lata	35-39 lat	40-44 lata	45-49 lat	50-54 lata	55-59 lat	60-64 lata	65-69 lat	70-74 lata	75-79 lat	80-84 lata	85 lat i więcej	nieustalony		0-6 lat	7-12 lat	13-18 lat	19-24 lat	25-29 lat	30-34 lata	35-39 lat	40-44 lata	45-49 lat	50-54 lata
dolnośląskie	45	0	0	1	7	4	1	7	3	3	11	5	1	0	1	0	0	1	0	73	0	0	0	6	6	9	6	7	1	12	8	8	4	2	2	0	1	1	64	0	0	4	5	2	4	7	6	6	13
kujawsko-pomorskie	64	0	0	3	10	6	4	8	2	5	11	8	5	1	0	1	0	0	0	92	0	0	2	5	12	6	7	5	15	7	16	8	2	2	2	1	2	0	75	0	0	3	4	10	8	5	6	6	7
lubelskie	68	0	0	4	7	7	5	8	4	5	10	7	4	3	1	3	0	0	0	86	0	1	3	5	2	10	9	6	12	9	12	10	3	2	1	0	0	1	94	0	0	4	7	11	12	6	4	13	10
lubuskie	31	0	0	1	3	2	5	6	2	2	5	3	0	0	0	0	0	2	0	49	0	0	4	3	7	4	4	5	6	4	3	6	1	1	0	0	0	1	53	0	0	3	3	7	7	7	5	2	6
łódzkie	95	0	0	3	5	10	11	12	10	9	8	5	5	2	7	4	3	1	0	106	0	0	3	15	8	12	13	16	4	9	7	2	4	3	5	2	1	2	134	0	1	4	14	13	15	10	10	8	19
małopolskie	96	0	0	6	7	11	4	14	6	11	17	8	1	5	3	1	2	0	0	122	0	0	3	15	10	8	9	11	13	11	20	6	6	5	1	4	0	0	126	0	0	1	11	13	15	6	11	11	13
mazowieckie (bez KSP)	84	0	0	5	13	8	6	11	7	5	12	4	3	2	6	0	0	2	0	102	0	0	1	8	3	5	9	10	11	20	12	6	8	3	3	0	3	0	76	0	0	5	5	4	6	6	5	4	10
opolskie	25	0	0	2	4	2	2	3	3	1	4	2	1	0	1	0	0	0	0	36	0	0	2	9	2	3	5	0	4	1	4	3	0	1	1	1	0	0	33	0	0	1	6	2	4	2	2	3	5
podkarpackie	37	0	0	0	5	5	4	1	5	7	0	5	4	1	0	0	0	0	0	48	0	0	1	6	7	1	5	2	2	7	5	6	2	2	1	1	0	0	68	0	0	4	6	5	6	3	3	7	6
podlaskie	58	0	0	1	13	8	6	4	2	4	6	3	4	2	2	1	1	1	0	50	0	0	3	7	3	3	4	3	4	5	5	6	1	1	2	2	1	0	60	0	0	4	6	2	5	4	8	1	13
pomorskie	60	0	0	4	10	2	4	4	9	5	6	3	6	1	0	1	2	2	1	60	0	0	3	8	5	7	8	5	6	7	5	1	0	0	3	1	0	1	74	0	0	2	6	5	8	9	6	7	6
śląskie	140	0	0	7	15	14	17	10	14	11	15	14	7	6	6	2	1	0	1	187	0	0	7	18	19	17	31	15	20	23	14	14	3	2	1	2	1	0	200	0	0	11	14	27	22	23	9	23	24
świętokrzyskie	30	0	0	0	2	2	4	4	1	4	6	2	1	1	1	0	1	1	0	51	0	0	2	3	2	7	3	1	4	6	8	7	1	4	2	1	0	0	37	0	0	0	3	3	2	1	3	3	9
warmińsko-mazurskie	55	0	0	4	10	5	6	3	4	1	13	1	2	1	1	1	1	0	2	92	0	0	5	14	8	8	11	5	7	11	7	2	0	1	2	1	1	9	101	0	0	10	6	13	11	9	8	7	12
wielkopolskie	71	0	0	3	12	6	2	6	8	9	11	7	3	2	1	0	1	0	0	91	0	0	1	12	3	6	8	8	9	12	10	7	6	0	5	1	3	0	84	0	0	6	3	6	8	9	10	6	15
zachodniopomorskie	57	0	0	4	10	7	2	6	4	5	3	6	5	2	1	1	1	0	0	69	0	0	8	6	7	9	7	4	4	10	2	4	1	2	1	2	1	1	62	0	0	2	3	6	1	4	10	10	8
KSP Warszawa	44	0	0	1	4	2	5	3	3	2	8	7	5	1	0	2	0	1	0	64	1	0	2	7	8	5	5	8	3	8	7	5	1	2	0	2	0	0	39	0	0	2	5	2	4	4	2	1	5
Ogółem	1060	0	0	49	137	101	88	110	87	89	146	90	57	30	31	17	13	11	4	1378	1	1	50	147	112	120	144	111	125	162	145	101	43	33	32	21	14	16	1380	0	1	66	107	131	138	115	108	118	181
Rok 2012
	Kwartał
	I-wszy kwartał																			II-gi kwartał																			III-ci kwartał
	Liczba zamachów ogółem	Liczba zamachów ogółem																		Liczba zamachów ogółem	Liczba zamachów ogółem																		Liczba zamachów ogółem	Liczba zamachów ogółem
		Przedział wiekowy																			Przedział wiekowy																			Przedział wiekowy
		0-6 lat	7-12 lat	13-18 lat	19-24 lat	25-29 lat	30-34 lata	35-39 lat	40-44 lata	45-49 lat	50-54 lata	55-59 lat	60-64 lata	65-69 lat	70-74 lata	75-79 lat	80-84 lata	85 lat i więcej	nieustalony		0-6 lat	7-12 lat	13-18 lat	19-24 lat	25-29 lat	30-34 lata	35-39 lat	40-44 lata	45-49 lat	50-54 lata	55-59 lat	60-64 lata	65-69 lat	70-74 lata	75-79 lat	80-84 lata	85 lat i więcej	nieustalony		0-6 lat	7-12 lat	13-18 lat	19-24 lat	25-29 lat	30-34 lata	35-39 lat	40-44 lata	45-49 lat	50-54 lata
dolnośląskie	62	0	0	0	3	9	8	2	4	5	6	7	8	3	2	1	3	1	0	80	0	0	3	6	4	8	8	6	8	9	11	9	3	2	0	2	1	0	57	0	0	1	5	5	2	4	6	2	8
kujawsko-pomorskie	69	0	0	2	4	5	6	4	11	8	8	5	6	5	2	1	0	2	0	84	0	0	4	9	8	5	10	7	5	8	7	8	6	2	5	0	0	0	77	0	0	6	1	9	11	8	9	8	6
lubelskie	67	0	0	1	9	4	7	7	4	6	10	9	3	5	1	0	0	0	1	75	0	0	8	2	5	7	5	5	5	12	14	2	1	1	5	3	0	0	78	0	0	3	14	6	5	5	8	5	6
lubuskie	56	0	0	0	2	11	7	7	5	2	8	1	6	2	4	0	1	0	0	63	0	0	3	6	5	2	6	7	4	4	8	8	5	2	1	2	0	0	47	0	0	1	6	4	7	1	4	6	5
łódzkie	116	0	0	6	15	10	7	15	10	7	12	15	6	5	2	3	1	1	1	135	0	0	8	8	11	18	10	12	13	20	12	12	5	0	1	3	2	0	140	0	0	7	17	14	14	9	5	17	20
małopolskie	111	0	0	6	17	15	9	10	14	11	8	8	2	2	5	1	3	0	0	112	0	1	3	12	5	10	5	4	16	18	12	7	6	3	2	5	3	0	121	0	0	3	10	8	13	10	10	9	14
mazowieckie (bez KSP)	86	0	0	5	10	7	8	6	11	8	6	10	5	5	1	2	0	2	0	94	0	0	8	7	9	12	5	8	11	11	5	12	1	0	3	0	2	0	101	0	0	0	8	9	10	6	8	6	14
opolskie	35	0	0	3	2	3	0	2	7	3	3	2	3	2	1	1	2	0	1	31	0	0	6	2	4	2	2	2	4	1	6	1	0	0	1	0	0	0	44	0	0	3	5	6	2	3	1	4	5
podkarpackie	50	0	0	3	5	6	5	4	3	6	3	5	3	1	2	1	2	1	0	51	0	0	0	4	6	5	6	3	2	15	6	1	0	1	1	0	1	0	65	0	0	4	3	3	4	8	4	5	7
podlaskie	56	0	0	5	7	10	4	2	7	5	5	4	2	2	1	0	1	1	0	53	0	1	5	6	9	2	3	3	7	4	4	4	1	1	1	1	1	0	61	0	0	2	5	7	5	8	6	7	3
pomorskie	61	0	0	3	5	7	7	2	8	4	7	7	5	3	1	0	0	1	1	60	0	0	4	7	5	7	6	4	7	8	4	2	3	1	1	0	0	1	59	0	0	2	9	3	7	3	5	5	2
śląskie	127	0	0	7	18	13	13	9	11	11	7	11	11	7	3	3	2	1	0	169	0	2	10	12	13	14	13	16	14	15	18	12	9	9	4	4	4	0	138	0	0	8	14	17	12	8	5	16	22
świętokrzyskie	152	0	0	6	17	15	9	12	12	14	12	23	16	3	4	2	4	3	0	143	0	0	5	22	15	14	11	8	13	20	12	11	4	6	1	1	0	0	117	0	0	0	13	12	12	11	11	14	18
warmińsko-mazurskie	78	0	0	10	6	7	9	10	4	7	6	7	2	3	0	0	1	1	5	82	0	0	1	9	11	6	9	6	8	9	4	6	3	2	2	2	0	4	49	0	0	6	3	4	6	3	3	5	5
wielkopolskie	83	0	0	5	10	4	8	6	8	7	12	9	4	4	1	2	2	1	0	83	0	0	1	7	9	4	9	5	10	10	15	5	3	1	3	0	1	0	64	0	0	2	7	4	4	6	6	3	6
zachodniopomorskie	42	0	0	5	6	6	4	2	5	1	3	4	2	1	1	1	0	1	0	67	0	0	5	9	6	9	4	6	4	6	9	2	0	2	2	0	2	1	60	0	0	1	13	7	4	8	3	5	9
KSP Warszawa	108	0	0	7	14	17	8	9	6	10	7	7	9	6	3	3	1	1	0	95	0	0	1	10	9	8	9	12	7	13	8	7	1	3	2	3	2	0	70	0	0	5	5	1	6	8	2	7	12
Ogółem	1359	0	0	74	150	149	119	109	130	115	123	134	93	59	34	21	23	17	9	1477	0	4	75	138	134	133	121	114	138	183	155	109	51	36	35	26	19	6	1348	0	0	54	138	119	124	109	96	124	162
[truncated: 46 more columns]

## Sheet: 2013
Zamachy samobójcze ogółem za styczeń - grudzień 2013r.
styczeń	201301
	Razem	Liczba osób w zamachach samobójczych ogółem
Przedział wiekowy		7-12	13-18	19-24	25-29	30-34	35-39	40-44	45-49	50-54	55-59	60-64	65-69	70-74	75-79	80-84	85+	Nieustalony wiek
KWP
Razem	509		17	50	47	36	43	37	39	40	42	27	17	22	9	13	13	57
BG KWP Bydgoszcz	23			2	1		4	1	1		1		2	1		1		9
BK KWP Białystok	7			1	1	1	1	1	1						1
GD KWP Gdańsk	21			4	2		2		4	3	2	1	1	1				1
GO KWP Gorzów Wlkp.	12		2	1	1	3				1		1	1				1	1
KA KWP Katowice	62		2	4	8	1	4	9	6	6	4	6	1	2	1	2	3	3
KI KWP Kielce	39		1	4	6	3	4	2	4	7	3	1	1	2		1
KK KWP Kraków	50		1	7	1	5	3	2	1	3	3	1		7	1	5	2	8
LD KWP Łódź	43		3	3	4	4	1		3	7	3	3	3		4		1	4
LU KWP Lublin	30		1	4	1		3	4	5	1	4		1	4		1	1
OL KWP Olsztyn	29		2	4	4	4	6	1	2	1	1	1						3
OP KWP Opole	19				4		3	2	1	1	5	2					1
PO KWP Poznań	27		2		3	3	2	2	1		6	2	1				1	4
RZ KWP Rzeszów	12			1	1	3		2	3					2				0
SC KWP Szczecin	23			5	1	2	2	1		1		4		2	1			4
WA KSP Warszawa	32			2	4	2	2	3	3	1	5		2			2	3	3
WA KWP Radom	38		2	6	3	3	2	3	4	4	4	2	4		1
WR KWP Wrocław	42		1	2	2	2	4	4		4	1	3		1		1		17
luty	201302
	Razem	Liczba osób w zamachach samobójczych ogółem
Przedział wiekowy		7-12	13-18	19-24	25-29	30-34	35-39	40-44	45-49	50-54	55-59	60-64	65-69	70-74	75-79	80-84	85+	Nieustalony wiek
KWP
Razem	522		24	41	31	38	47	43	43	41	70	45	21	15	11	8	8	36
BG KWP Bydgoszcz	23		1	2	1	2	2	4	1		3		1				1	5
BK KWP Białystok	20		2	1		1		1	2	5	4	3		1
GD KWP Gdańsk	27		1	2	3	3	3		3	3	2	4	1	1	1
GO KWP Gorzów Wlkp.	12		1		1				1	2	3	2			1	1
KA KWP Katowice	62		3	1	5	4	3	8	4	5	7	5	1	4	3	3		6
KI KWP Kielce	47		6	5	2	4	4	7	7	1	4	4			1	1	1
KK KWP Kraków	37		1	2	2	2	3	2	4	3	7	1	3				1	6
LD KWP Łódź	42		1	2	1	5	5	3	2	3	10	2	1		2			5
LU KWP Lublin	37		1	5	2	3	3	1		4	4	7	4	1	1	1
OL KWP Olsztyn	26		1	3	1	1	3	4	1	3	4	1						4
OP KWP Opole	10		2		1	2	1		2					1			1
PO KWP Poznań	24		1	3	1		3	1	1	2	4	2	1	2	1			2
RZ KWP Rzeszów	19			1	4	2	2	1	2	1	4	2						0
SC KWP Szczecin	33			4	2	1	3	3	1	4	2	4	2		1	2		4
WA KSP Warszawa	38		1	2	1	4	5	3	3	2	5	5	2	1			1	3
WA KWP Radom	39		1	3	2	2	5	3	7	1	5	3	3	1			3
WR KWP Wrocław	26		1	5	2	2	2	2	2	2	2		2	3				1
marzec	201303
	Razem	Liczba osób w zamachach samobójczych ogółem
Przedział wiekowy		7-12	13-18	19-24	25-29	30-34	35-39	40-44	45-49	50-54	55-59	60-64	65-69	70-74	75-79	80-84	85+	Nieustalony wiek
KWP
Razem	666		25	62	51	57	52	43	49	71	65	59	35	16	11	7	7	56
BG KWP Bydgoszcz	27			3	5	3	4		2	1	1				1	1		6
BK KWP Białystok	34		2	7	3	6	2	1	1	2	5	2	3
GD KWP Gdańsk	30		1	1	1	1	6	2	2	6	5	2	2	1
GO KWP Gorzów Wlkp.	23			1		4	2	4		2	3	2	2	1	2
KA KWP Katowice	85		3	13	6	5	6	11	4	10	4	4	4	1			1	13
KI KWP Kielce	57		2	4	8	6	4	5	6	8	6	4	1	2			1
KK KWP Kraków	49		3	5	1	3	2	3	7	5	4	6	3					7
LD KWP Łódź	40		1	4	3	4	1		4	5	7	1	3			2	1	4
LU KWP Lublin	29		1	2	1	2	3	2	4	1	1	4	4	1	1	1	1
OL KWP Olsztyn	30		2	3	2	2	3	1	2	2	5	1	2		1			4
OP KWP Opole	22		2	2	2	3	2		2	2	1	2			2	1	1	0
PO KWP Poznań	40		1	1	1	5	2	1	4	7	3	4	2	2	1			6
RZ KWP Rzeszów	26		2	2	2	2	2	1	1	5	1	4	2	1		1		0
SC KWP Szczecin	40		2	3	5	2	3	3	3	3	3	7	1		1			4
WA KSP Warszawa	59		1	5	8	5	3	5	3	7	5	4	2	2	1	1	2	5
WA KWP Radom	29		1	1	2	2	3	3	2	1	5	4	2	2	1
WR KWP Wrocław	46		1	5	1	2	4	1	2	4	6	8	2	3				7
kwiecień	201304
	Razem	Liczba osób w zamachach samobójczych ogółem
Przedział wiekowy		7-12	13-18	19-24	25-29	30-34	35-39	40-44	45-49	50-54	55-59	60-64	65-69	70-74	75-79	80-84	85+	Nieustalony wiek
KWP
Razem	795		36	56	70	63	62	62	61	65	88	60	37	21	18	19	13	64
BG KWP Bydgoszcz	29		2	1		2	2	2		1	6	2			1		1	9
BK KWP Białystok	24			3	4	1	1	1	2	4	4	1			1	2
GD KWP Gdańsk	40		3	3	5	7	3	2	5	2	5		1	2		1		1
GO KWP Gorzów Wlkp.	28		2	1	3	2	5	3	2	1	1	5	1				1	1
KA KWP Katowice	101		5	6	11	10	8	6	6	8	8	7	5	5	1	2	3	10
KI KWP Kielce	57		2	3	10	8	5	6	3	4	6	5	1	2		1	1
KK KWP Kraków	62		1	4	3	6	5	1	3	6	7	5	1	5	2	3		10
LD KWP Łódź	72		3	5	9	6	4	5	7	5	10	5	4	1	4	3		1
LU KWP Lublin	38		1	3	2	5	2	6	6	3	3	4			1	1	1
OL KWP Olsztyn	41		4	3	5	2	2	3	3	5	7	2	1		1		1	2
OP KWP Opole	31		1	2	3	3	4	2	5	2	3	2	1	1	2
PO KWP Poznań	46			3	1	5	2	4	3	2	6	3	5	1	1	1		9
RZ KWP Rzeszów	35			1	2	1	4	1	4	6	4	5	4	2			1	0
SC KWP Szczecin	33		4	2	2		4	4		1	5	2	3	1	1	1	1	2
WA KSP Warszawa	50		2	4	2	4	4	4	3	6	6	4	3		1	2	2	3
WA KWP Radom	48		2	6	4		4	8	5	5	3	4	4	1	1	1
WR KWP Wrocław	60		4	6	4	1	3	4	4	4	4	4	3		1	1	1	16
maj	201305
	Razem	Liczba osób w zamachach samobójczych ogółem
Przedział wiekowy		7-12	13-18	19-24	25-29	30-34	35-39	40-44	45-49	50-54	55-59	60-64	65-69	70-74	75-79	80-84	85+	Nieustalony wiek
KWP
Razem	778	1	25	73	55	59	67	52	59	81	82	70	29	18	14	10	12	71
BG KWP Bydgoszcz	21			1	1	3	2		1	3		1	1					8
BK KWP Białystok	28		1	4	5		4	1	1	5	2	3	1	1
GD KWP Gdańsk	23		1	2	2	1	2	1	2	3	3	1	2		2			1
GO KWP Gorzów Wlkp.	30		1	3	3	2	4	2		4	7	2	1				1
KA KWP Katowice	91		4	6	6	6	10	7	7	5	11	9	4	1	3	2		10
KI KWP Kielce	73		1	8	5	6	6	7	12	8	7	3	4	2	2		2
KK KWP Kraków	72		2	6	5	6	8	5	3	5	7	6	2	2	1	3	1	10
LD KWP Łódź	65		1	6	2	4	7	3	8	4	7	4	4	3			2	10
LU KWP Lublin	54		3	4	5	3	3	4	5	7	8	4	1	2	3	1	1
OL KWP Olsztyn	44		2	9	4	3	2	4	2	5	1	6	1	1			1	3
OP KWP Opole	21		2	1	2	2	2	3	3	1	2	3
PO KWP Poznań	48	1	1	6		5	1	2	5	9	7	3	2					6
RZ KWP Rzeszów	28		1			1	1	1	2	2	6	8	1	1	2		2	0
SC KWP Szczecin	45		2	4	2	5	2	3	1	8	6	1		2				9
WA KSP Warszawa	34			3	2	4	5	1		2	4	2	2		1	2		6
WA KWP Radom	52		2	6	4	4	3	5	5	8	2	6	2	2		1	1	1
WR KWP Wrocław	49		1	4	7	4	5	3	2	2	2	8	1	1		1	1	7
czerwiec	201306
	Razem	Liczba osób w zamachach samobójczych ogółem
Przedział wiekowy		7-12	13-18	19-24	25-29	30-34	35-39	40-44	45-49	50-54	55-59	60-64	65-69	70-74	75-79	80-84	85+	Nieustalony wiek
KWP
Razem	823	1	30	77	73	80	58	71	53	74	85	59	33	17	14	12	10	76
BG KWP Bydgoszcz	22				1	1	3	2	1		3	2	1	1		1	1	5
BK KWP Białystok	14		2	1	2	1			1	2	1	1	1		2
GD KWP Gdańsk	41			6	1	4	4	3	2	6	4	4	6					1
GO KWP Gorzów Wlkp.	30		1	3	2	3	5	3	1	2	2	3	1			2		2
KA KWP Katowice	112	1	5	7	7	5	10	11	6	16	14	12	5	2	1	1		9
KI KWP Kielce	75		5	7	11	8	4	5	4	9	11	4	3		2	1	1
KK KWP Kraków	100		3	7	7	16	8	7	8	5	6	6	2	3		1	1	20
LD KWP Łódź	66		1	9	9	6	1	6	4	5	10	1	1	2	2	2	1	6
LU KWP Lublin	40		3	5	4	2	2	1	3	3	6	4	2	1	2		2
OL KWP Olsztyn	45		2	5	8	4	4	4	2	4	1	2	2			1		6
OP KWP Opole	22			3	1	3	2	1	1	1	7	2			1
PO KWP Poznań	44			3	5	4	1	4	7	5	3	2	2	1	1		2	4
RZ KWP Rzeszów	34		2	5	2	7	5	5	1	2	2	1		1		1		0
SC KWP Szczecin	21			3		1	3	4	1	1	2	3	1				1	1
WA KSP Warszawa	50		2	5	2	6		4	4	2	3	4	2	3	1		1	11
WA KWP Radom	54		4	4	4	5	3	6	3	9	5	5		3	2	1
WR KWP Wrocław	53			4	7	4	3	5	4	2	5	3	4			1		11
lipiec	201307
	Razem	Liczba osób w zamachach samobójczych ogółem
Przedział wiekowy		7-12	13-18	19-24	25-29	30-34	35-39	40-44	45-49	50-54	55-59	60-64	65-69	70-74	75-79	80-84	85+	Nieustalony wiek
KWP
Razem	800		26	61	73	78	78	46	53	79	81	43	28	17	18	19	19	81
BG KWP Bydgoszcz	21		1	1			1		2	1	1	2	3	1			1	7
BK KWP Białystok	32			1	2	7	7	2	1	2	4		2		1	2	1
GD KWP Gdańsk	40			3	3	1	2	5	2	5	6	3	1	1	1	1	1	5
GO KWP Gorzów Wlkp.	28		1	1	1	4	2	1	3	3	6	1	2	3
KA KWP Katowice	90		1	5	13	7	10	5	7	12	6	5	4	3		2	5	5
KI KWP Kielce	79		2	12	10	10	9	6	6	12	5	2	2	1	1	1		0
KK KWP Kraków	79		3	11	5	7	9	4	2	6	9	5	2	2	2	1	3	8
LD KWP Łódź	70		1	2	5	8	10	4	10	7	10	4	2	1		1	1	4
LU KWP Lublin	46			7	4	2	6		5	7	4	4	1	1	2	2	1
OL KWP Olsztyn	45		6	1	5	5	4	3	2	2	5	2	1	1	1	1		6
OP KWP Opole	14		3	1			1		1	3	2	1		1		1
PO KWP Poznań	49		1	4	2	3	3	6	3	4	5	3	3		3	1	1	7
RZ KWP Rzeszów	32		3	3	2	6	2	4	3	5	3			1				0
SC KWP Szczecin	40		1	2	7	5	6		3	2	2	3	1		1	1	2	4
WA KSP Warszawa	47			2	8	5	1	2		1	5	4	2	1	3	1	2	10
WA KWP Radom	39		2	2	6	5	3	2	3	3	4	3	1		1	2		2
WR KWP Wrocław	49		1	3		3	2	2		4	4	1	1		2	2	1	23
sierpień	201308
	Razem	Liczba osób w zamachach samobójczych ogółem
Przedział wiekowy		7-12	13-18	19-24	25-29	30-34	35-39	40-44	45-49	50-54	55-59	60-64	65-69	70-74	75-79	80-84	85+	Nieustalony wiek
KWP
Razem	707		27	62	54	61	80	48	49	63	80	60	28	20	15	9	8	43
BG KWP Bydgoszcz	28			1	1	3	1		6	3	4	3		1		1	3	1
BK KWP Białystok	24		3	1	2	4		3	3		3		3	1		1
GD KWP Gdańsk	33			2	3	5	6		1	1	2	1	1	4	1			6
GO KWP Gorzów Wlkp.	14			1	1		3				3	4				1		1
KA KWP Katowice	103		5	8	12	6	11	9	7	13	15	6	2	3	3	2		1
KI KWP Kielce	59		3	4	6	6	9	7	4	7	3	4	4		2			0
KK KWP Kraków	63		1	9	4	7	4	2	5	3	3	6	2	2	2	1	1	11
LD KWP Łódź	55		2	7	4	5	3	3	1	5	4	5	1	2		1	1	11
LU KWP Lublin	44		4	7	2	2	1	3	5	6	4	4	3	1	2
OL KWP Olsztyn	42		2	5	2	4	5	6	3	3	4	4						4
OP KWP Opole	20			2	1		3	1	2	8		1	2
PO KWP Poznań	38		1	6	5	2	3	3	5		7	1	3	1			1
RZ KWP Rzeszów	21		2	1	1		5	3	1	1	1	2		2	2			0
SC KWP Szczecin	34		2	1	4	3	6	2	1	2	4	5	2	1			1
WA KSP Warszawa	36			2	2	4	7	2		6	4	3	1	1				4
WA KWP Radom	51			3	3	7	5	4	3	4	12	5	2		2	1
WR KWP Wrocław	42		2	2	1	3	8		2	1	7	6	2	1	1	1	1	4
wrzesień	201309
	Razem	Liczba osób w zamachach samobójczych ogółem
Przedział wiekowy		7-12	13-18	19-24	25-29	30-34	35-39	40-44	45-49	50-54	55-59	60-64	65-69	70-74	75-79	80-84	85+	Nieustalony wiek
KWP
Razem	720		27	66	71	56	59	55	51	67	83	53	34	23	18	12	7	38
BG KWP Bydgoszcz	37		1	4	4	4	2	2	2	5	5	2	3	1		1		1
BK KWP Białystok	23		2	3	3	2	1	2	1	1	5	1			1		1
GD KWP Gdańsk	31			1				1	1	4	4	1	6	3	2			8
GO KWP Gorzów Wlkp.	23		3	3		3	3	2		4	2	1		1				1
KA KWP Katowice	116		3	18	17	9	12	12	17	9	9	3	3	1	1	1		1
KI KWP Kielce	53		3	2	9	4	8	7	2	4	5	5	1	2			1	0
KK KWP Kraków	51		3	4	3	5	1	1	3	7	3	6	3	2	2	1	1	6
LD KWP Łódź	62		3	6	4	4	4	12	3	3	8	2	1	3	2	2		5
LU KWP Lublin	40		1	3	8		4		4	2	6	6		1	1	2	1	1
OL KWP Olsztyn	35		1	6	1	4	4	1	2	4	4	4	2					2
OP KWP Opole	15			1	1	2	1			1	2	4			2	1
PO KWP Poznań	48		3	5	4	3	4	3	2	3	4	4	7	1	1	2		2
RZ KWP Rzeszów	27			2	2	3	3	3	2	4	4	2		1		1
SC KWP Szczecin	31		1	2	1	3	3	1	3	3	3	3	1	1	2			4
WA KSP Warszawa	36		1	1	5	1	2	4	3	2	7	1	2		1		1	5
WA KWP Radom	47		2	4	5	4	4	2	2	6	6	3	2	4	1	1	1
WR KWP Wrocław	45			1	4	5	3	2	4	5	6	5	3	2	2		1	2
październik	201310
	Razem	Liczba osób w zamachach samobójczych ogółem
Przedział wiekowy		7-12	13-18	19-24	25-29	30-34	35-39	40-44	45-49	50-54	55-59	60-64	65-69	70-74	75-79	80-84	85+	Nieustalony wiek
KWP
Razem	782	3	32	86	60	77	62	64	63	71	70	61	34	15	20	11	18	35
BG KWP Bydgoszcz	32		2	5	3	3	2	1	2	2	5	2	1	2	1			1
BK KWP Białystok	33			1	1	6		1	7	4	4	5			1		3
GD KWP Gdańsk	37		1	2	2	3	6	2	3	4	5	4	1			1		3
GO KWP Gorzów Wlkp.	22		1		2	4	3	2	2	1	3	1	2				1
KA KWP Katowice	126		5	19	9	15	8	10	15	13	7	7	5	1	4	4	2	2
KI KWP Kielce	62		1	7	10	8	9	7	3	5	2	1	5	1		1	2	0
KK KWP Kraków	61		8	7	6	2	4	5	4	6	4	5	3		1		1	5
LD KWP Łódź	60		3	6	5	5	5	2	5	4	5	4	1	1	2	1		11
LU KWP Lublin	41		3	4	3	3	2	5	4	6	1	2	3	2	1	2
OL KWP Olsztyn	38	1	2	6	3	1	5	5	6	1	1	3	1				3
OP KWP Opole	18			3	3	5		1		3		2	1
PO KWP Poznań	47	2		2	3	1	5	5	3	7	7	3	5	1	3
RZ KWP Rzeszów	28			9	1	4	2	2		2	3	2	1			1	1
SC KWP Szczecin	41		1	3	1	4	5	2	1	3	5	8	2	1	1			4
WA KSP Warszawa	38		2	4	1	6	3	3	1	1	7	2	1	3			1	3
WA KWP Radom	48		2	5	4	2	2	8	3	4	5	3	1	3	3	1	2
WR KWP Wrocław	50		1	3	3	5	1	3	4	5	6	7	1		3		2	6
listopad	201311
	Razem	Liczba osób w zamachach samobójczych ogółem
Przedział wiekowy		7-12	13-18	19-24	25-29	30-34	35-39	40-44	45-49	50-54	55-59	60-64	65-69	70-74	75-79	80-84	85+	Nieustalony wiek
KWP
Razem	714	2	39	64	80	68	63	64	46	64	64	44	25	17	13	7	13	41
BG KWP Bydgoszcz	22		2	1	1	4		2	1	4	3		2	1		1
BK KWP Białystok	19		3	2	1	3	2	2		2	2	1	1
GD KWP Gdańsk	33		1	2	3	1	5	4	3	2	6	2			2			2
GO KWP Gorzów Wlkp.	18		1		3	1	1	2	1	1	3	2		2				1
KA KWP Katowice	99		5	9	12	6	8	11	12	8	5	9	2	4	2	1	1	4
KI KWP Kielce	59		3	9	8	10	8	6	1	2	6	2	1	2			1
KK KWP Kraków	55		2	4	5	5	3	4	4	8	2	4	2	2	1	1		8
LD KWP Łódź	63		3	5	5	7	6	5	3	5	8	1	1	2	3		3	6
LU KWP Lublin	40		7	6	5	4	3	2	1	1	4	2	1	1		1	2
OL KWP Olsztyn	44		3	7	3	6	5		2	2	4	2	1		1			8
OP KWP Opole	14	1			3		3	2	2	1	1		1
PO KWP Poznań	48		2	5	6	3	4	8	4	4	5	3	1			1	2
RZ KWP Rzeszów	31		2	1	6	4	2	5	1	3	3	1	3
SC KWP Szczecin	37			5	2	5	1	2	6	7	2	2	1	1	1	1		1
WA KSP Warszawa	51	1	2	3	6	3	3	4	2	2	5	5	4		1		2	8
WA KWP Radom	36		1	1	6	3	3	3	1	8	2	3	2	1	1		1
WR KWP Wrocław	45		2	4	5	3	6	2	2	4	3	5	2	1	1	1	1	3
grudzień	201312
	Razem	Liczba osób w zamachach samobójczych ogółem
Przedział wiekowy		7-12	13-18	19-24	25-29	30-34	35-39	40-44	45-49	50-54	55-59	60-64	65-69	70-74	75-79	80-84	85+	Nieustalony wiek
KWP
Razem	759	2	40	74	72	83	69	59	59	59	82	42	16	22	7	7	5	61
BG KWP Bydgoszcz	18		2		1	3	2	1	1	3	3		1					1
BK KWP Białystok	25		1	3	3	3	2	2	2	5	3			1
GD KWP Gdańsk	43		1	3	1	6	3	5	4	2	4	1	2	1		2		8
GO KWP Gorzów Wlkp.	25			1	5	3	1	2	2	4	2	5						0
KA KWP Katowice	102	1	3	7	11	13	15	13	10	3	8	10	1	1	2		1	3
KI KWP Kielce	65		4	15	6	8	6	2	7	5	2	3	4	2			1	0
KK KWP Kraków	73	1	4	11	8	7	1	3	6	4	12	2	1	2			1	10
LD KWP Łódź	61		5	4	6	7	9	5	4	2	5	4				1		9
LU KWP Lublin	35		1	2	3	5	3	5	5	2	5	1		2		1
OL KWP Olsztyn	42		4	2	6	5	7	3	2	5	2	3	1					2
OP KWP Opole	12		2	1		1	1	1	1	1	2		1		1
PO KWP Poznań	45		2	5	3	5	4	5	2	3	7	2		2	1	1		3
RZ KWP Rzeszów	34		1	5	5	4	1	3	2	5	2	3		1		1	1
SC KWP Szczecin	38		2	5	5	1	2	2	3	4	6	1		1	1			5
WA KSP Warszawa	39			4	2	3	5	3	2	3	6	1	1	1				8
WA KWP Radom	46		3	6	4	3	5	3	3	5	5	2	1	5	1
WR KWP Wrocław	56		5		3	6	2	1	3	3	8	4	3	3	1	1	1	12

## Sheet: 2014
Zamachy samobójcze ogółem za styczeń - grudzień 2014r.
styczeń	201401
	Razem	Liczba osób w zamachach samobójczych ogółem
Przedział wiekowy		7-12	13-18	19-24	25-29	30-34	35-39	40-44	45-49	50-54	55-59	60-64	65-69	70-74	75-79	80-84	85+	Nieustalony wiek
KWP
Razem	748		28	85	80	66	56	57	55	75	76	64	25	11	9	12	10	39
BG KWP Bydgoszcz	21			2	2		1	3		5	3	2	1		1	1
BK KWP Białystok	27		2	2	7	2	1	2	2	2	3	1		2				1
GD KWP Gdańsk	31		3	5	3	2	4		1	3	3	2	1				1	3
GO KWP Gorzów Wlkp.	16			3	2		1	2	3		2	1	1			1
KA KWP Katowice	107		6	14	13	14	8	10	7	8	7	8	2	1		2	1	6
KI KWP Kielce	62		1	11	5	5	8	7	1	5	10	7		1	1
KK KWP Kraków	68		1	8	4	8	1	5	9	9	7	5	3		1	1		6
LD KWP Łódź	53		2	6	5	5	3	4	3	5	5	4	1		3	1	2	4
LU KWP Lublin	53		6	6	8	6	2	5	2	5	3	5	3		1	1
OL KWP Olsztyn	45		2	4	6	1	1	1	6	4	5	4	2	2			1	6
OP KWP Opole	14			2		1	2	1	1	2	2	1	1			1
PO KWP Poznań	37		1	1	5	4	2	2	2	6	5	4	2	1	1			1
RZ KWP Rzeszów	29		1	2	3	4	5	2	2	2	2	4	1				1
SC KWP Szczecin	39			5	2	5	4	4	5	3	4	3		1				3
WA KSP Warszawa	43			4	4	3	4	1	2	7	4	1	2	1		2	2	6
WA KWP Radom	41		1	6	6	2	3	6	4	1	3	6	2			1
WR KWP Wrocław	62		2	4	5	4	6	2	5	8	8	6	3	2	1	1	2	3
luty	201402
	Razem	Liczba osób w zamachach samobójczych ogółem
Przedział wiekowy		7-12	13-18	19-24	25-29	30-34	35-39	40-44	45-49	50-54	55-59	60-64	65-69	70-74	75-79	80-84	85+	Nieustalony wiek
KWP
Razem	715		37	78	77	57	70	57	58	64	63	44	39	9	8	12	3	39
BG KWP Bydgoszcz	31			2	2	2	1	5	2	3	5	2	5			1		1
BK KWP Białystok	37		1	5	7	5	4	2	2	1	3	2	1		1			3
GD KWP Gdańsk	28		1	5	1	1	2	5	2	1	4					1		5
GO KWP Gorzów Wlkp.	19		2	2	2	3	2			2		3	2	1
KA KWP Katowice	97		6	10	12	8	8	7	1	9	10	5	4	2	1	3		11
KI KWP Kielce	64		6	4	7	7	12	3	5	4	4	3	3	3	1	1	1
KK KWP Kraków	46		4	6	4	3	5	1	8	3	4	2	3		1			2
LD KWP Łódź	69		3	5	10	7	8	6	4	3	3	6	3	2		1		8
LU KWP Lublin	33		2	3	1	1	2	3	4	6	6	2	2		1
OL KWP Olsztyn	41		3	6	4	2		5	6	4	6	1			1			3
OP KWP Opole	13			2	2		3		5			1
PO KWP Poznań	46		4	6	6	3	5	5	3	2	3	5	1		1	1	1
RZ KWP Rzeszów	34		1	2	3	4	5	2	4	3	4	2	2		1	1
SC KWP Szczecin	30		1	3	3	3	5	3		1		3	6					2
WA KSP Warszawa	37		1	4	3	2	1	3	6	9	1	1	3			1	1	1
WA KWP Radom	39		1	6	4	4	4	4	4	4	5	2	1
WR KWP Wrocław	51		1	7	6	2	3	3	2	9	5	4	3	1		2		3
marzec	201403
	Razem	Liczba osób w zamachach samobójczych ogółem
Przedział wiekowy		7-12	13-18	19-24	25-29	30-34	35-39	40-44	45-49	50-54	55-59	60-64	65-69	70-74	75-79	80-84	85+	Nieustalony wiek
KWP
Razem	826	1	34	99	75	71	62	65	59	59	93	79	48	16	21	9	7	28
BG KWP Bydgoszcz	28			6	2	5	3	2		1	2	3	1	1		1		1
BK KWP Białystok	33		2	5	6	5	1	5	5	2		1	1
GD KWP Gdańsk	35		1	2	3	2	2	3	5	3	5	2	4	1				2
GO KWP Gorzów Wlkp.	23		1	2	4	3	1	2	1	1	2	3				2		1
KA KWP Katowice	95		2	10	9	5	5	6	8	4	14	9	7	3	7	1	1	4
KI KWP Kielce	72		1	10	10	8	7	9	4	3	9	6	3		1		1
KK KWP Kraków	80		1	9	4	8	6	9	8	3	12	9	5	3	1	1		1
LD KWP Łódź	68		10	5	4	2	8	4	3	8	7	6	2	1	1	1	1	5
LU KWP Lublin	52		3	7	5	7	6	4	1	2	7	4	3	1		1	1
OL KWP Olsztyn	51		1	10	4	8	5	1	5	7	4	2	2		1			1
OP KWP Opole	15	1	1	3	2	2				3		2			1
PO KWP Poznań	49		2	8	4	2	4	1	5	2	5	8	4		2	1	1
RZ KWP Rzeszów	26			1	4	2	1		2	6	4	1	4				1
SC KWP Szczecin	39		3	7	3	2	4	5	1	4	2	1	2		2			3
WA KSP Warszawa	51		1	5	3	2	3	4	2	2	6	10	4	3				6
WA KWP Radom	47		4		5	2	2	6	3	4	6	7	4	2	1		1
WR KWP Wrocław	62		1	9	3	6	4	4	6	4	8	5	2	1	4	1		4
kwiecień	201404
	Razem	Liczba osób w zamachach samobójczych ogółem
Przedział wiekowy		7-12	13-18	19-24	25-29	30-34	35-39	40-44	45-49	50-54	55-59	60-64	65-69	70-74	75-79	80-84	85+	Nieustalony wiek
KWP
Razem	910	2	37	103	65	92	79	79	73	88	77	67	46	21	21	18	8	34
BG KWP Bydgoszcz	28			1	1	3		3	4	3	5	1	3		2	1		1
BK KWP Białystok	25		1	5	4	3	2	3	2	2		1	1				1
GD KWP Gdańsk	39	1	3	2	5	5	3	3	3	3	3	2	2	1				3
GO KWP Gorzów Wlkp.	22			1	3	1	1	2	1	3	2	1	3	2	2
KA KWP Katowice	115		4	10	7	14	9	10	9	14	11	7	7	4	2	1	2	4
KI KWP Kielce	70		2	7	9	7	5	3	10	7	7	6	4	1	1		1
KK KWP Kraków	104		5	18	4	11	10	6	7	9	11	10	3	4	2	2	1	1
LD KWP Łódź	71		7	9	7	6	8	4	4	4	3	6	5	2	1	1	1	3
LU KWP Lublin	69	1	3	12	13	7	5	5	5	6	4	1	2	1	3	1
OL KWP Olsztyn	69		3	10	4	7	6	6	4	6	5	4	4	1		1		8
OP KWP Opole	18			2	1	1	1	2	2		4	1	1	1	1	1
PO KWP Poznań	41		1	3		3	5	6	4	2	4	7	2		1	2		1
RZ KWP Rzeszów	37		1	4		5	5	4	3	2	1	7	1		1	2	1
SC KWP Szczecin	41			3	1	3	5	6	5	7	5	1	2	1				2
WA KSP Warszawa	47		1	3	1	7	4	1	2	6	4	1	3	2		4	1	7
WA KWP Radom	57		2	3		3	5	6	5	12	6	8	1	1	3	2
WR KWP Wrocław	57		4	10	5	6	5	9	3	2	2	3	2		2			4
maj	201405
	Razem	Liczba osób w zamachach samobójczych ogółem
Przedział wiekowy		7-12	13-18	19-24	25-29	30-34	35-39	40-44	45-49	50-54	55-59	60-64	65-69	70-74	75-79	80-84	85+	Nieustalony wiek
KWP
Razem	937	1	34	90	89	95	93	80	62	89	85	69	38	18	26	15	16	37
BG KWP Bydgoszcz	38		1	4	5		1	3	6	2	5	4	2		2	1	1	1
BK KWP Białystok	32		1	4	3	4	4	4	1	3	3	1	1	1	1	1
GD KWP Gdańsk	48		4	3	3	8	2	7	1	4	8	2	2	1	1			2
GO KWP Gorzów Wlkp.	23			4	3	1	2	1	1	3	3	2	1	1	1
KA KWP Katowice	108		5	6	14	14	15	6	3	13	10	7	5	2	1	1	1	5
KI KWP Kielce	71		5	1	12	12	6	7	6	4	5	3	2	2	4	1	1
KK KWP Kraków	92		2	7	6	16	7	8	6	11	8	8	5	1	2	3	2
LD KWP Łódź	75		1	10	6	10	7	8	3	5	5	4	5	2	1	2	1	5
LU KWP Lublin	45		1	8	3	4	1	5	3	7	4		3	1	3	1		1
OL KWP Olsztyn	59		2	7	4	5	9	6	3	5	4	5	1	1	1			6
OP KWP Opole	23			1	4	1	6	1	2	3	2	1			1	1
PO KWP Poznań	54	1	1	3	4	3	9	4	3	7	4	5	2	2	4		1	1
RZ KWP Rzeszów	49		3	1	8	4	3	4	6	7	5	1	3	1	1		2
SC KWP Szczecin	47			7	1	3	5	2	7	2	5	6			1		1	7
WA KSP Warszawa	49		3	7	4	3	4	5	3	1	4	7	1			2	3	2
WA KWP Radom	65		4	8	6	1	7	7	5	7	7	6	2	2	1		2
WR KWP Wrocław	59		1	9	3	6	5	2	3	5	3	7	3	1	1	2	1	7
czerwiec	201406
	Razem	Liczba osób w zamachach samobójczych ogółem
Przedział wiekowy		7-12	13-18	19-24	25-29	30-34	35-39	40-44	45-49	50-54	55-59	60-64	65-69	70-74	75-79	80-84	85+	Nieustalony wiek
KWP
Razem	867	3	32	108	81	93	82	77	65	77	69	61	47	18	15	12	7	20
BG KWP Bydgoszcz	34		1	1	3	4	2	4	2	5	4	2	2	1	2		1
BK KWP Białystok	27	1	1	4	3	2	2	3	2	1	2	1	3				1	1
GD KWP Gdańsk	40		1	4	4	7	5	5	1	4	2		1	2	2		1	1
GO KWP Gorzów Wlkp.	17		1	1	3	3		1	3		2	1	2
KA KWP Katowice	121	1	4	12	13	13	11	13	9	8	8	9	7	5	2	1	1	4
KI KWP Kielce	66		2	10	6	7	7	2	4	9	6	5	2	3	3
KK KWP Kraków	87		3	14	11	7	10	5	6	6	6	9	3	1	1	4	1
LD KWP Łódź	69		2	8	8	8	9	8	7	3	5	3	2	1		1		4
LU KWP Lublin	36		2	6	3	2	2	1	4	6	3	2	3			1	1
OL KWP Olsztyn	57	1	4	10	4	4	3	7	5	7	4	2	2		3			1
OP KWP Opole	24		3	4	2	4	1	4	1	1	1	1	1			1
PO KWP Poznań	52		2	3	5	8	4		4	8	5	4	5	2	1	1
RZ KWP Rzeszów	49		2	3	2	6	9	4	3	3	5	5	2	1	1	3
SC KWP Szczecin	42		1	7	3	5	5		3	6	4	3					1	4
WA KSP Warszawa	33			5	5	2	2	6	2		3	2	3					3
WA KWP Radom	59		3	9	5	2	7	9	3	6	4	4	6	1
WR KWP Wrocław	54			7	1	9	3	5	6	4	5	8	3	1				2
lipiec	201407
	Razem	Liczba osób w zamachach samobójczych ogółem
Przedział wiekowy		7-12	13-18	19-24	25-29	30-34	35-39	40-44	45-49	50-54	55-59	60-64	65-69	70-74	75-79	80-84	85+	Nieustalony wiek
KWP
Razem	958	1	22	107	85	101	99	91	73	94	82	73	34	18	22	12	10	34
BG KWP Bydgoszcz	27			1	5		2	5		3	1	4	1		4		1
BK KWP Białystok	40	1	1	6	3	4	4	6	2	6	2	2			1	1	1
GD KWP Gdańsk	43		1	8	4	6	4	2	3	5	1	3	1	1	3	1
GO KWP Gorzów Wlkp.	20			5		4	1	2	1	1	4		1		1
KA KWP Katowice	148		4	25	9	16	18	12	7	20	11	10	2	5	2	1	1	5
KI KWP Kielce	81		3	8	11	14	8	11	6	3	7	8	2
KK KWP Kraków	83		2	5	10	6	7	7	12	11	7	3	6	1	1	2	1	2
LD KWP Łódź	81			8	9	9	8	10	7	4	7	8	6	1				4
LU KWP Lublin	50			4	4	6	5	4	4	4	5	4	5	2	2	1
OL KWP Olsztyn	58		1	7	5	6	6	6	7	3	3	3	1				2	8
OP KWP Opole	15							1		5	3	4	1		1
PO KWP Poznań	66		1	7	2	7	8	5	8	8	5	8	3	2	1		1
RZ KWP Rzeszów	24			3	2	1	4		5	3	3	2		1
SC KWP Szczecin	40		2	5	4	2	4	8	1	4	5			1	1	2		1
WA KSP Warszawa	59			7	1	6	6	4	2	6	8	5	1	1	2	2		8
WA KWP Radom	58		2	6	9	6	3	2	5	7	6	3	2	2	3	1	1
WR KWP Wrocław	65		5	2	7	8	11	6	3	1	4	6	2	1		1	2	6
sierpień	201408
	Razem	Liczba osób w zamachach samobójczych ogółem
Przedział wiekowy		7-12	13-18	19-24	25-29	30-34	35-39	40-44	45-49	50-54	55-59	60-64	65-69	70-74	75-79	80-84	85+	Nieustalony wiek
KWP
Razem	899	1	38	98	82	87	79	81	71	72	92	62	29	25	22	12	14	34
BG KWP Bydgoszcz	29			3	3	1	2	7	1	3	2	4	2		1
BK KWP Białystok	31		2	2	8	2	2	4	2	2	2	2	1		2
GD KWP Gdańsk	39			5		3	3	2	4	2	5	6	1	3	2	1	2
GO KWP Gorzów Wlkp.	24		1	3	3	1		2	2	1	2	2	2	2		1	2
KA KWP Katowice	133		5	17	13	17	11	12	12	8	16	6	2	4	2			8
KI KWP Kielce	76		3	9	8	7	7	11	6	7	5	7	2	3		1
KK KWP Kraków	92		3	7	9	12	9	7	8	7	9	7	2	4	1	4	1	2
LD KWP Łódź	74		5	5	7	10	8	6	7	6	10	2	2		1	3	2
LU KWP Lublin	40	1	2	3	1	3	5	4	3	4	6		2	1	5
OL KWP Olsztyn	61		3	5	5	8	5	8	3	3	7	2	1		2			9
OP KWP Opole	14				2		1	1	3	1	1	2	1	1	1
PO KWP Poznań	47		2	5	6	2	8	2	3	5	3	4	5		1		1
RZ KWP Rzeszów	30		3	5	1		2	3	2	5	1	3	1	3	1
SC KWP Szczecin	37		2	5	2	7	2	2	4	3	5	3	1					1
WA KSP Warszawa	53		1	11	4	4	5	2	2	4	6		3	2			4	5
WA KWP Radom	57		2	6	4	7	5	6	4	8	6	5	1	1		1	1
WR KWP Wrocław	62		4	7	6	3	4	2	5	3	6	7		1	3	1	1	9
wrzesień	201409
	Razem	Liczba osób w zamachach samobójczych ogółem
Przedział wiekowy		7-12	13-18	19-24	25-29	30-34	35-39	40-44	45-49	50-54	55-59	60-64	65-69	70-74	75-79	80-84	85+	Nieustalony wiek
KWP
Razem	874	1	42	115	76	80	75	69	60	73	80	62	41	26	14	18	10	32
BG KWP Bydgoszcz	23		1	2	1	2	3	3	1	3	1	2	2	1	1
BK KWP Białystok	31		2	6	5	1	1	3		4	2	4	1	1			1
GD KWP Gdańsk	38		2	4	3	1	4	5	4	2	4	5	1	1	1			1
GO KWP Gorzów Wlkp.	24		2	4	2	5	3	2	1	3			1		1
KA KWP Katowice	126		1	19	13	13	18	10	11	8	10	5	3	2	1	3		9
KI KWP Kielce	61	1	5	6	7	9	6	4	9	1	4	5	1	1	1	1
KK KWP Kraków	80		6	11	4	8	4	8	6	12	8	5	2	1	1	2	2
LD KWP Łódź	86		4	14	4	5	13	7	4	4	9	5	5	2	1	2	5	2
LU KWP Lublin	45		4	6	5	1	2	3	2	4	2	6	5	2			1	2
OL KWP Olsztyn	51		3	7	3	7	5	5	2	4	3	2	1	2		2		5
OP KWP Opole	25			6	4	2	1	2	2	2	2	1	2		1
PO KWP Poznań	61			9	3	6	6	8	5	5	7	4	2	2	4
RZ KWP Rzeszów	38		2	4	2	2	1	1	4	4	6	3	5	2		2
SC KWP Szczecin	34		3	6	7	2			2	4	5	1		1		1		2
WA KSP Warszawa	47		1	4	4	6	2	2	1	4	6	5	2	3		3	1	3
WA KWP Radom	49		2	7	5	3	3	3	1	6	7	3	4	2	1	2
WR KWP Wrocław	55		4		4	7	3	3	5	3	4	6	4	3	1			8
październik	201410
	Razem	Liczba osób w zamachach samobójczych ogółem
Przedział wiekowy		7-12	13-18	19-24	25-29	30-34	35-39	40-44	45-49	50-54	55-59	60-64	65-69	70-74	75-79	80-84	85+	Nieustalony wiek
KWP
Razem	867	1	45	88	84	93	78	72	57	68	83	70	33	25	12	17	10	31
BG KWP Bydgoszcz	17			1		2	2		3	2	2	2	1	1			1
BK KWP Białystok	32		1	5	3	4	4	2	2	1	6	1			1		2
GD KWP Gdańsk	40	1	3	6	7	2	3	3	4	3	4	1	1	1		1
GO KWP Gorzów Wlkp.	16		2		1	4	1			3	2	2				1
KA KWP Katowice	130		6	11	14	17	14	10	9	6	9	11	4	5	4		2	8
KI KWP Kielce	60		2	3	9	10	7	7	3	5	4	2	1	3	1	2	1
KK KWP Kraków	98		8	11	12	11	4	5	4	12	10	12	4	1		2	1	1
LD KWP Łódź	84		5	9	10	12	8	11	4	4	6	5	2	4	1	1	1	1
LU KWP Lublin	42		3	6			4	4	2	3	4	7	3	3		1	1	1
OL KWP Olsztyn	49		4	7	4	5	2	3	2	4	3	2	1		1	1		10
OP KWP Opole	29		1	4	1	3		2	2	3	4	5	1	1	1	1
PO KWP Poznań	45		1	5	3	2	4	8	5	5	4	4	1	1	1	1
RZ KWP Rzeszów	35			2	4	3	5	3	3	2	3	3	5			1	1
SC KWP Szczecin	39		4	3	3	1	6	3	3	2	5	3	1	1		2		2
WA KSP Warszawa	44		1	8	2	3	6	6	2	3	6	2	1	2	1	1
WA KWP Radom	38		1	4	6	9	3	1	3	4	3	2	1	1
WR KWP Wrocław	69		3	3	5	5	5	4	6	6	8	6	6	1	1	2		8
listopad	201411
	Razem	Liczba osób w zamachach samobójczych ogółem
Przedział wiekowy		7-12	13-18	19-24	25-29	30-34	35-39	40-44	45-49	50-54	55-59	60-64	65-69	70-74	75-79	80-84	85+	Nieustalony wiek
KWP
Razem	785	1	40	91	82	73	84	63	47	61	63	56	37	21	17	19	11	19
BG KWP Bydgoszcz	26		3	2		4		2	2	2	4	2	3	1		1
BK KWP Białystok	16		1		1	3	2	1	2	2	2	2
GD KWP Gdańsk	42			5	2	2	6		3	5	7	2	4			2		4
GO KWP Gorzów Wlkp.	22		1	1	5	2	2	1	2		2	3	1	1		1
KA KWP Katowice	101	1	2	12	13	8	10	12	9	7	3	7	3	3	3	1	1	6
KI KWP Kielce	76		3	10	9	4	9	13	4	8	5	3	3	1		3	1
KK KWP Kraków	86		5	11	6	10	10	10	2	6	7	6	6	2	1	2	2
LD KWP Łódź	86		4	12	13	8	11	3	7	6	6	5	2	4	3		1	1
LU KWP Lublin	32		4	5	4	6	3			3	1	2	1				2	1
OL KWP Olsztyn	37		1	4	4	3	3	4	1	4	4	1	1	2	1	2		2
OP KWP Opole	16		2	1	3	4	1		1	2			1			1
PO KWP Poznań	48		4	8	3	2	4	9	4	6	2	2	1	2		1
RZ KWP Rzeszów	49		1	12	3	8	8	2	2	2	7	1	1	1	1
SC KWP Szczecin	27		4	2	2	3	1		2	2	2	3	2			2	1	1
WA KSP Warszawa	40		2	1	5		4	3	2	2	5	6	4	1	2		1	2
WA KWP Radom	44		2	3	5	1	10	3	1	3	5	6	1	1	3
WR KWP Wrocław	37		1	2	4	5			3	1	1	5	3	2	3	3	2	2
grudzień	201412
	Razem	Liczba osób w zamachach samobójczych ogółem
Przedział wiekowy		7-12	13-18	19-24	25-29	30-34	35-39	40-44	45-49	50-54	55-59	60-64	65-69	70-74	75-79	80-84	85+	Nieustalony wiek
KWP
Razem	821	2	39	110	84	97	77	73	55	70	67	55	26	17	16	6	7	20
BG KWP Bydgoszcz	24			1	1	3	2	2	2	3	6	1	1		1		1
BK KWP Białystok	27		4	4	2	2	1	5	1	2	5	1
GD KWP Gdańsk	26		2	6		3	2	2	1	3	2	2	1	1				1
GO KWP Gorzów Wlkp.	15		1	2	2	2	3	1		1	1				1		1
KA KWP Katowice	126		7	20	13	15	10	9	8	13	8	6	3	2	4		2	6
KI KWP Kielce	80		2	6	8	18	10	10	6	5	5	8	2
KK KWP Kraków	88		5	11	8	7	11	9	5	11	7	9	1	3		1
LD KWP Łódź	77	1	3	7	11	11	6	7	4	8	4	6	1	3	3		1	1
LU KWP Lublin	35	1	1	4	5	4	2	6	6		2	2	2
OL KWP Olsztyn	49		1	13	7	8	5	3	2	1	2		1	3				3
OP KWP Opole	22		2	2	2	3	2	1	3		2	2	2			1
PO KWP Poznań	55		2	10	7	6	5	2	3	2	5	4	3	1	2	3
RZ KWP Rzeszów	25		1	4	3	1	3	2		3	5	1	1		1
SC KWP Szczecin	42		3	6	2	2	5	4	2	2	5	1	4	1	1		2	2
WA KSP Warszawa	36		3	7	3		6		3	6		4	1			1		2
WA KWP Radom	44		2	3	4	6	2	4	5	6	3	5	2	1	1
WR KWP Wrocław	50			4	6	6	2	6	4	4	5	3	1	2	2			5

## Sheet: 2015
Zamachy samobójcze ogółem za styczeń - grudzień 2015r.
styczeń	201501
	Razem	Liczba osób w zamachach samobójczych ogółem
Przedział wiekowy		7-12	13-18	19-24	25-29	30-34	35-39	40-44	45-49	50-54	55-59	60-64	65-69	70-74	75-79	80-84	85+	Nieustalony wiek
KWP
Razem	832	2	50	86	105	85	85	77	60	52	75	66	26	14	14	11	14	10
BG KWP Bydgoszcz	20		2		2	3	3	1	1		1	4	1	2
BK KWP Białystok	35		3	1	5	2	2	7	4	1	4	2	3		1
GD KWP Gdańsk	42		1	6	9	1	2	2		4	4	4		2	1	3	2	1
GO KWP Gorzów Wlkp.	20		1	1	4	1	3	1	4	1	1	1	1					1
KA KWP Katowice	108		6	11	11	12	16	14	4	6	15	4	3	4	1	1
KI KWP Kielce	69		4	8	6	11	7	7	5	5	5	4	3	1	1	2
KK KWP Kraków	68	1	9	5	10	9	6	2	2	7	5	8	3	1
LD KWP Łódź	73		3	8	8	8	7	9	8	1	4	3	2	1		2	2	7
LU KWP Lublin	47		3	6	5	6	4	1	2	3	5	7	1	1	1	1	1
OL KWP Olsztyn	52		4	7	6	5	6	2	6	5	7	2			2
OP KWP Opole	21		1	1	4	3	2	2	2			1	2		3
PO KWP Poznań	58	1	4	8	8	3	4	4	5	4	6	5	3		1		2
RZ KWP Rzeszów	44		2	4	4	8	4	6	4	2	2	3	1	1		1	2
SC KWP Szczecin	41		1	9	5	4	2	3	2	3	5	3			2	1	1
WA KSP Warszawa	40		5	2	5	5	4	4	1	3	3	4	1				2	1
WA KWP Radom	46			5	5	2	6	7	7	4	2	6	1				1
WR KWP Wrocław	48		1	4	8	2	7	5	3	3	6	5	1	1	1		1
luty	201502
	Razem	Liczba osób w zamachach samobójczych ogółem
Przedział wiekowy		7-12	13-18	19-24	25-29	30-34	35-39	40-44	45-49	50-54	55-59	60-64	65-69	70-74	75-79	80-84	85+	Nieustalony wiek
KWP
Razem	725		20	82	76	90	70	72	57	62	70	49	34	10	11	10	6	6
BG KWP Bydgoszcz	23			2		2	1	4	1	1	5	4	1			2
BK KWP Białystok	23			3	2	7		1	3	1	4				1	1
GD KWP Gdańsk	31		2	3		4	4	2	5	2	3	3	2	1
GO KWP Gorzów Wlkp.	20		1		5	2	4	2	2	2			2
KA KWP Katowice	110		3	12	13	17	12	14	4	9	5	8	6	1	4	2
KI KWP Kielce	57		1	7	7	9	5	8	6	5	5	1	3
KK KWP Kraków	61		2	9	6	5	2	5	4	7	9	4	4	2	2
LD KWP Łódź	66			6	4	13	10	8	3	4	5	3	3		1		1	5
LU KWP Lublin	33		3	2	4	2	2	3	5	3	3	2	2	1			1
OL KWP Olsztyn	41		2	4	8	3	5	2	3	5	3	3	2		1
OP KWP Opole	25		1	5	2	2	2	3	1	2	2	3	1			1
PO KWP Poznań	50			5	3	4	6	7	4	6	6	5	2	1			1
RZ KWP Rzeszów	32		2	5	4	6	3	1	2	2	2	3	1			1
SC KWP Szczecin	31		1	5	5	2	3	2	2	7	2	1	1
WA KSP Warszawa	35			4	3	4		4	3	1	11	1	2			1		1
WA KWP Radom	31		1	4	1	2	7	4	4	2	1	2	1	1			1
WR KWP Wrocław	56		1	6	9	6	4	2	5	3	4	6	1	3	2	2	2
marzec	201503
	Razem	Liczba osób w zamachach samobójczych ogółem
Przedział wiekowy		7-12	13-18	19-24	25-29	30-34	35-39	40-44	45-49	50-54	55-59	60-64	65-69	70-74	75-79	80-84	85+	Nieustalony wiek
KWP
Razem	858		34	83	84	92	86	68	47	83	72	81	42	25	20	15	13	13
BG KWP Bydgoszcz	23		2	2	3	1	1	1	1	1	5	4		1		1
BK KWP Białystok	33		1	1	5	2	4	2	2	2	5	2	2	1	1		3
GD KWP Gdańsk	48		2	6	4	4	9	4	1	3	4	2	3	2	2	1	1
GO KWP Gorzów Wlkp.	32			3	4	4	3	4	3	2	3		1	1			2	2
KA KWP Katowice	129		6	13	18	18	16	9	6	8	14	7	6	4	2	1	1
KI KWP Kielce	69		4	4	8	9	10	7	3	10	4	7	1			1	1
KK KWP Kraków	72		6	6	4	10	6	5	6	6	4	4	6	3		3	1	2
LD KWP Łódź	88		3	7	8	9	10	10	4	7	5	7	4	2	4	1	1	6
LU KWP Lublin	35			6	3	3	2	4	2	4	2	3	2	2	2
OL KWP Olsztyn	57		4	8	8	6	6	5	2	5	2	5	1	1	1	2	1
OP KWP Opole	18				1	1	1	1	2	1	1	4	3	1	1	1
PO KWP Poznań	60		1	6	3	7	5	5	6	9	7	5	5		1
RZ KWP Rzeszów	30		2	4	4	5	1		1	3	3	5	1	1
SC KWP Szczecin	34		2	3	1	2	4	3	1	5	3	8		1	1
WA KSP Warszawa	41			5	3	2	2	3	2	6	2	7	1	1	2	2		3
WA KWP Radom	43		1	2	5	5	4	1	2	8	4	7	1		2	1
WR KWP Wrocław	46			7	2	4	2	4	3	3	4	4	5	4	1	1	2
kwiecień	201504
	Razem	Liczba osób w zamachach samobójczych ogółem
Przedział wiekowy		7-12	13-18	19-24	25-29	30-34	35-39	40-44	45-49	50-54	55-59	60-64	65-69	70-74	75-79	80-84	85+	Nieustalony wiek
KWP
Razem	886	1	47	86	84	86	90	75	83	77	93	70	32	13	17	17	13	2
BG KWP Bydgoszcz	27		1	3	3	2	6	1	3	3	3		1				1
BK KWP Białystok	34			3	5	4	3	2	5	4	3	2	1			1	1
GD KWP Gdańsk	38		2	2	6	2	3	4	1	2	5	3	4	1	1	1	1
GO KWP Gorzów Wlkp.	32			2	4	5	4	2	3	4	3	3	2
KA KWP Katowice	141	1	10	16	14	14	16	10	13	15	9	10	7	2		1	2	1
KI KWP Kielce	62		4	5	7	11	6	7	6	3	5	3	1	1	1	2
KK KWP Kraków	70		7	8	7	4	8	9	6	6	6	4			3	2
LD KWP Łódź	77		7	13	9	7	5	4	6	5	7	7	3	2	1			1
LU KWP Lublin	43		1	2	2	6	6	6	1	9	3	2	3		1		1
OL KWP Olsztyn	53		3	8	3	8	4	3	8	1	6	6	3
OP KWP Opole	21		1	2	3		5	1	1		6	1	1
PO KWP Poznań	59		4	5	2	1	8	5	4	5	11	7	2		1	1	3
RZ KWP Rzeszów	49		1	4	4	7	4	6	7	1	3	3	1	4	1	2	1
SC KWP Szczecin	29		2	2	2	3	1	2	3	1	4	7			1	1
WA KSP Warszawa	44		3	3	3	4	3	4	5	6	4	2	2	1	2	1	1
WA KWP Radom	45			4	2	2	4	2	6	8	8	4				4	1
WR KWP Wrocław	62		1	4	8	6	4	7	5	4	7	6	1	2	5	1	1
maj	201505
	Razem	Liczba osób w zamachach samobójczych ogółem
Przedział wiekowy		7-12	13-18	19-24	25-29	30-34	35-39	40-44	45-49	50-54	55-59	60-64	65-69	70-74	75-79	80-84	85+	Nieustalony wiek
KWP
Razem	921	1	46	95	86	95	88	79	66	81	84	68	43	28	22	11	15	13
BG KWP Bydgoszcz	37		2	3	4	2	4	3	3	2	5	3	2	1	3
BK KWP Białystok	22		1	4	3		2		1	4	3	1		2	1
GD KWP Gdańsk	47		7	5	6	5	1	3	2	4	4	1	3	2	1	1	2
GO KWP Gorzów Wlkp.	30		1		1	3	1	2	1	4	8	5	1	2			1
KA KWP Katowice	161		8	19	15	22	14	15	11	13	5	15	5	7	4	1	4	3
KI KWP Kielce	75		1	8	5	11	9	11	7	6	4	5	7				1
KK KWP Kraków	84		5	7	10	8	8	9	12	8	3	2	3	1	4	1	1	2
LD KWP Łódź	94		6	13	10	9	11	8	6	5	7	6	2	5		2		4
LU KWP Lublin	46	1	2	5	2	3	7		4	5	2	6	2	3	1		3
OL KWP Olsztyn	44		5	2	4	7	3	3	3	6	5	1	1	1		1	2
OP KWP Opole	16			2		1	3		3		4		2		1
PO KWP Poznań	47		1	3	5	4	5	4	2	5	12	4	2
RZ KWP Rzeszów	46		1	7	3	5	2	6	2	4	8	1	3	1	2	1
SC KWP Szczecin	28		1	5	6	2	4	1	2		2	2	1	1	1
WA KSP Warszawa	42		1	1	4	2	6	4	1	2	5	6	3	1	2			4
WA KWP Radom	51		3	7	3	3	2	6	4	8	5	3	2		2	2	1
WR KWP Wrocław	51		1	4	5	8	6	4	2	5	2	7	4	1		2
czerwiec	201506
	Razem	Liczba osób w zamachach samobójczych ogółem
Przedział wiekowy		7-12	13-18	19-24	25-29	30-34	35-39	40-44	45-49	50-54	55-59	60-64	65-69	70-74	75-79	80-84	85+	Nieustalony wiek
KWP
Razem	871	2	36	84	99	107	91	68	56	80	76	73	37	23	16	8	7	8
BG KWP Bydgoszcz	33	1	1	3	1	2	6	2	1	5	3	2	1	2	1		2
BK KWP Białystok	20		3	2	1	1	1	1	1	5	1			1	2	1
GD KWP Gdańsk	32		1	2	2		6	2	6	3	1	4	1	2	1		1
GO KWP Gorzów Wlkp.	21		2	2	4	3		3		3	1	2		1
KA KWP Katowice	139		5	18	14	17	15	7	14	9	15	7	4	4	3	3		4
KI KWP Kielce	68			3	14	10	10	10	5	1	3	6	3	1	1		1
KK KWP Kraków	83		5	10	11	7	4	8	4	7	6	11	5	2	3
LD KWP Łódź	65	1	4	9	6	8	9	3	2	4	7	3	4	1	1		1	2
LU KWP Lublin	42		2	3	6	4	5	3	2	2	5	4	3	1		1	1
OL KWP Olsztyn	57		2	9	7	8	6	4	6	7	3	3	1	1
OP KWP Opole	21			1		6	3	2	1	2	1	1		2	1	1
PO KWP Poznań	45		1	7	4	4	5	5		5	5	3	4		1	1
RZ KWP Rzeszów	50		1	3	6	10	4	2	3	9	4	3	3	1			1
SC KWP Szczecin	43		2	3	6	7	4	7		5	3	6
WA KSP Warszawa	50		4	2	5	8	9	2	4	1	5	3	3	2				2
WA KWP Radom	47		1	2	3	7	2	5	2	6	5	10	2	1	1
WR KWP Wrocław	55		2	5	9	5	2	2	5	6	8	5	3	1	1	1
lipiec	201507
	Razem	Liczba osób w zamachach samobójczych ogółem
Przedział wiekowy		7-12	13-18	19-24	25-29	30-34	35-39	40-44	45-49	50-54	55-59	60-64	65-69	70-74	75-79	80-84	85+	Nieustalony wiek
KWP
Razem	934		23	100	108	119	101	80	61	90	76	62	37	18	20	11	17	11
BG KWP Bydgoszcz	36		2	3	4	4	6	4	2	4	1	3	1	1		1
BK KWP Białystok	29		2		5	3	3	5	3	3	1	2				1	1
GD KWP Gdańsk	36		2	4	3	7	1	4	2	2	5	2	2				1	1
GO KWP Gorzów Wlkp.	28			3	2	8	1	3	1		3	1	3	2	1
KA KWP Katowice	128		1	12	15	20	16	15	12	9	9	7	3		3	2	2	2
KI KWP Kielce	77			10	7	9	8	9	5	8	5	3	7	1	2	1	2
KK KWP Kraków	91		3	10	11	6	11	9	3	15	9	7	1		4	1	1
LD KWP Łódź	85		2	9	9	8	8	2	7	11	5	11	2	4	2	2	1	2
LU KWP Lublin	54		2	6	10	8	2	4	3	3	6	4	1	3	1	1
OL KWP Olsztyn	54		3	11	7	7	3	2	5	5	5	2	2		1	1
OP KWP Opole	25		1	4	3	4	6	1	1	3	1							1
PO KWP Poznań	52			5	6	9	7	5	1	7	2	6	1	1			2
RZ KWP Rzeszów	33		1	2	6		5	2	1	7	3	2	3		1
SC KWP Szczecin	49			4	4	6	8	5	5	5	6		1	1	1	1	2
WA KSP Warszawa	47		2	4	3	7	5	4	4	1	4	2	2		3		1	5
WA KWP Radom	53		1	7	8	6	2	4	3	2	6	4	5	3			2
WR KWP Wrocław	57		1	6	5	7	9	2	3	5	5	6	3	2	1		2
sierpień	201508
	Razem	Liczba osób w zamachach samobójczych ogółem
Przedział wiekowy		7-12	13-18	19-24	25-29	30-34	35-39	40-44	45-49	50-54	55-59	60-64	65-69	70-74	75-79	80-84	85+	Nieustalony wiek
KWP
Razem	883		31	108	91	92	80	80	56	75	91	71	36	18	20	21	9	4
BG KWP Bydgoszcz	37		2	4	4	2	6	3	1	2	6	4	1			1	1
BK KWP Białystok	30			5	7	3	3		1	1	5		3			2
GD KWP Gdańsk	48		3	5	12	3	1	1	4	4	5	2	4		2	1	1
GO KWP Gorzów Wlkp.	31		2	4	2	5	4	5	2	2	1	1	1	2
KA KWP Katowice	119		2	15	13	12	13	12	11	14	7	6	2	2	5	2	1	2
KI KWP Kielce	72		2	10	7	7	9	9	6	6	6	3	2		1	4
KK KWP Kraków	82		2	10	10	6	7	7	6	7	12	5	2	3	3	1	1
LD KWP Łódź	62		4	8	2	13	6	4	5	5	5	6	1	2			1
LU KWP Lublin	44			7		4	4	3	5	5	3	4	3	2	2		1	1
OL KWP Olsztyn	57		1	6	9	5	4	8	1	4	5	11			2	1
OP KWP Opole	17		1	1	2	3	1	2	1	3	2	1
PO KWP Poznań	50		1	5	5	4	2	9	3	3	7	3	4	1	2	1
RZ KWP Rzeszów	27		2	1	1	3	5	2	2	3	2	1	2	2	1
SC KWP Szczecin	49		2	7	3	7	4	4	1	4	5	8			1	3
WA KSP Warszawa	38		2	5	3	4	4	2	1	3	4	2	3	1		1	2	1
WA KWP Radom	59		2	6	7	3	5	6	4	7	5	6	2	2		3	1
WR KWP Wrocław	61		3	9	4	8	2	3	2	2	11	8	6	1	1	1
wrzesień	201509
	Razem	Liczba osób w zamachach samobójczych ogółem
Przedział wiekowy		7-12	13-18	19-24	25-29	30-34	35-39	40-44	45-49	50-54	55-59	60-64	65-69	70-74	75-79	80-84	85+	Nieustalony wiek
KWP
Razem	735	1	31	90	69	61	72	56	64	64	68	49	44	27	16	5	8	10
BG KWP Bydgoszcz	28			5	4	2	5	4	2	1	2	1	1	1
BK KWP Białystok	18				2	4	1	1	3	3	3		1
GD KWP Gdańsk	32		2	2	2	3	3	7	4	1	1	2	3	1			1
GO KWP Gorzów Wlkp.	15		1		1	2	5	1		1	2	2
KA KWP Katowice	121		7	13	10	15	13	6	13	7	12	6	6	4	2	1	2	4
KI KWP Kielce	57		1	12	9	3	8	2	5	8	4		1	1	2		1
KK KWP Kraków	67		1	13	5	4	6	6	4	6	5	5	6	3	1	1	1
LD KWP Łódź	64		1	14	7	5	6	4	3	1	3	7	5	3	2	2		1
LU KWP Lublin	39		2	5	5		2	2	3	9	5	3	2		1
OL KWP Olsztyn	41		1	2	4	4	2	4	3	7	7	3	2	1	1
OP KWP Opole	13		4	1		1	1			2	1		2	1
PO KWP Poznań	32		1	2	1	4	5	5	2	1	3	4	3		1
RZ KWP Rzeszów	43		6	6			9	5	2	1	3	2	2	5	1		1
SC KWP Szczecin	37	1	1	4	3	3		1	4	4	6	4	3	2				1
WA KSP Warszawa	42		1	1	8	5	1	2	4	3	5	3	2	2			1	4
WA KWP Radom	40			6	6	2	2	1	6	3	2	5	1	2	3		1
WR KWP Wrocław	46		2	4	2	4	3	5	6	6	4	2	4	1	2	1
październik	201510
	Razem	Liczba osób w zamachach samobójczych ogółem
Przedział wiekowy		7-12	13-18	19-24	25-29	30-34	35-39	40-44	45-49	50-54	55-59	60-64	65-69	70-74	75-79	80-84	85+	Nieustalony wiek
KWP
Razem	741	3	54	87	80	82	76	67	55	58	59	48	18	15	14	9	7	9
BG KWP Bydgoszcz	30		2	4	3	2	5	1		5	4	3					1
BK KWP Białystok	24				5	2	2	4	3		3	1	2		2
GD KWP Gdańsk	44		3	5	6	5	4	4	3	6	3	2		1		1		1
GO KWP Gorzów Wlkp.	15		1	3		3		2	3		1	1					1
KA KWP Katowice	113		8	15	8	13	15	9	10	12	4	8	2	2	1		1	5
KI KWP Kielce	59		4	8	5	10	8	6	4	4	5	1	2		1	1
KK KWP Kraków	77		7	7	10	7	5	6	6	6	5	7	1	3	4	2	1
LD KWP Łódź	64		5	8	10	10	5	2	7	4	2	6	1	1	2		1
LU KWP Lublin	41		5	6	2	3	2	7	1	2	4	3	3	1				2
OL KWP Olsztyn	39	2	4	6	4	5	5	2	2	3	4	1			1
OP KWP Opole	15		1	1	1	1	3	2	1		2	2			1
PO KWP Poznań	36		2	2	4	2	5	4	2	3	6	4		1		1
RZ KWP Rzeszów	29		3	6	2	2	1	3	1	5	3		1	2
SC KWP Szczecin	36	1	6	4	4	2	5	1	2		4	4		2		1
WA KSP Warszawa	29		1	2	3	7	2	3	2	3	2	1	1		1			1
WA KWP Radom	49		1	5	8	5	4	4	6	4	3	1	3	2	1	1	1
WR KWP Wrocław	41		1	5	5	3	5	7	2	1	4	3	2			2	1
listopad	201511
	Razem	Liczba osób w zamachach samobójczych ogółem
Przedział wiekowy		7-12	13-18	19-24	25-29	30-34	35-39	40-44	45-49	50-54	55-59	60-64	65-69	70-74	75-79	80-84	85+	Nieustalony wiek
KWP
Razem	775		57	91	86	82	76	81	65	53	51	48	31	14	13	11	9	7
BG KWP Bydgoszcz	22			1	4	2	2	2		2	2	4	2	1
BK KWP Białystok	23		2	5	1	3	2	2	1	1		3		2			1
GD KWP Gdańsk	39		4	4	3	3	1	5	5	4	3	2	1	1		1		2
GO KWP Gorzów Wlkp.	14		1	1	1	1	2	1		2	2	2	1
KA KWP Katowice	132		10	12	16	16	17	14	8	10	7	6	4	5	3	1	1	2
KI KWP Kielce	72		4	10	11	6	5	8	12	4	5	2	3		1	1
KK KWP Kraków	71		7	4	11	11	5	9	7	3	1	5	3	1	1	2	1
LD KWP Łódź	68		11	10	9	4	6	7	6	3	4	2	3	1			1	1
LU KWP Lublin	43		2	6	2	5	6	5	4	2	3	5		1		1	1
OL KWP Olsztyn	43		4	6	4	9	4	3	4	2	1	2	1		1	1		1
OP KWP Opole	22			3	1	3		6	2	1	2	2			1	1
PO KWP Poznań	36		2	5	4	4	6	5	2	2	2	2	1				1
RZ KWP Rzeszów	39		5	9	3	3	2	2	4	2	4	1	3	1
SC KWP Szczecin	29		3	2	4	1	1	1	2	2	4	2	4		2	1
WA KSP Warszawa	33		1	3		2	7	2	2	4	4	2	1	1		1	2	1
WA KWP Radom	44		1	3	4	6	4	7	2	5	4	4	3		1
WR KWP Wrocław	45			7	8	3	6	2	4	4	3	2	1		3	1	1
grudzień	201512
	Razem	Liczba osób w zamachach samobójczych ogółem
Przedział wiekowy		7-12	13-18	19-24	25-29	30-34	35-39	40-44	45-49	50-54	55-59	60-64	65-69	70-74	75-79	80-84	85+	Nieustalony wiek
KWP
Razem	812	2	40	88	74	87	80	76	57	63	75	69	37	21	16	13	7	7
BG KWP Bydgoszcz	28		1	2	1	5	3	3	2	1	3	3		2	1	1
BK KWP Białystok	19			3	3	1	4	1		3	2	1	1
GD KWP Gdańsk	33			4	6	3	5	4	3	2	3		1	1		1
GO KWP Gorzów Wlkp.	20			3		2	6	2	2		1		3	1
KA KWP Katowice	110		6	14	10	14	5	8	10	5	7	13	4	5	2	1	2	4
KI KWP Kielce	56		6	3	4	8	7	8	5	3	2	3	2	1	3	1
KK KWP Kraków	72		5	8	9	6	9	8	3	7	5	4	3	2	2	1
LD KWP Łódź	100		4	13	12	13	16	11	6	3	5	10	4		2	1
LU KWP Lublin	35		3	3	3	5	3	1	3	1	6	3	3			1
OL KWP Olsztyn	51	1	6	7	6	5	4	4	2	1	7	1	1	1	1	1	2	1
OP KWP Opole	21	1	1	1	3	2	1	2	1	2	2	1	1	1		1	1
PO KWP Poznań	49			4	3	2	1	7	3	6	8	9	4		1	1
RZ KWP Rzeszów	44		3	7		1	6	2	3	6	6	3	3	2	2
SC KWP Szczecin	29			5		5		4	4	3	3	2		2		1
WA KSP Warszawa	43			3	2	8	3	5	1	7	3	6	2				1	2
WA KWP Radom	51		2	5	8	4	2	4	5	8	6	5		1	1
WR KWP Wrocław	51		3	3	4	3	5	2	4	5	6	5	5	2	1	2	1

## Sheet: 2016
Zamachy samobójcze ogółem za styczeń - grudzień 2016r.
styczeń	201601
	Razem	Liczba osób w zamachach samobójczych ogółem
Przedział wiekowy		7-12	13-18	19-24	25-29	30-34	35-39	40-44	45-49	50-54	55-59	60-64	65-69	70-74	75-79	80-84	85+	Nieustalony wiek
KWP
Razem	757	1	47	88	83	105	78	66	56	47	51	47	31	20	15	15	5	2
BG KWP Bydgoszcz	22			3	2	2	3	1	3		2	2	1	1	2
BK KWP Białystok	33		3	4	6	6	1	4		2	3	3		1
GD KWP Gdańsk	32		3	3		5	3	4	2	1	4	2	1	2	1	1
GO KWP Gorzów Wlkp.	20			2	2	3	4	1	1	1	2	2	1			1
KA KWP Katowice	110		6	13	12	21	16	10	3	6	8	10	2		2			1
KI KWP Kielce	67		4	7	8	7	11	7	9	5	1	2	3	1	1		1
KK KWP Kraków	73	1	4	10	14	7	5	8	4	5	5	2	4	2	1	1
LD KWP Łódź	54		5	5	7	5	6	5	3	3	8	4			2	1
LU KWP Lublin	37		2	4	3	7	5	4	2	4	1		2			3
OL KWP Olsztyn	39		4	5	1	6	2	2	9	3	3		2	2
OP KWP Opole	19		2	1	3	3	2	1	1	1	1		2	1		1
PO KWP Poznań	42		5	3	3	8	2	3	4	3	2	3	1	3	1	1
RZ KWP Rzeszów	45		3	3	5	6	7	2	4	2	3	5	1	2			2
SC KWP Szczecin	37		1	8	6	4		3	2	2	3	3	1	2			1	1
WA KSP Warszawa	36		2	4	3	3	4	3	1	2	1	5	3	1	2	2
WA KWP Radom	37		1	4	3	5	4	3	3	3	2	3	4	1			1
WR KWP Wrocław	54		2	9	5	7	3	5	5	4	2	1	3	1	3	4
luty	201602
	Razem	Liczba osób w zamachach samobójczych ogółem
Przedział wiekowy		7-12	13-18	19-24	25-29	30-34	35-39	40-44	45-49	50-54	55-59	60-64	65-69	70-74	75-79	80-84	85+	Nieustalony wiek
KWP
Razem	759	1	22	76	92	69	77	73	67	67	59	40	44	25	23	12	10	2
BG KWP Bydgoszcz	18			3	4		4	1	3		2	1
BK KWP Białystok	31			3	3	2	5	1	1	6	2	2	2	1	2	1
GD KWP Gdańsk	26			1	3	2		4	2	6	1	3	1	1	2
GO KWP Gorzów Wlkp.	22		1	2	3	1	2	2	4	2	1		1	2			1
KA KWP Katowice	125	1	7	10	22	16	10	12	8	11	7	6	6	2	4	3
KI KWP Kielce	45			6	9	2	5	3	7	4	3		1		2	1	2
KK KWP Kraków	95		2	13	9	8	10	7	10	2	9	8	6	6	2	2	1
LD KWP Łódź	70		2	12	6	7	8	8	3	8	5		4	4		1	1	1
LU KWP Lublin	30			4	1	3	3	1	3	5	3	4			2		1
OL KWP Olsztyn	40		2	3	4	2	6	7	4	3	5		3		1
OP KWP Opole	18		1	1	2	5		2	1	1	2	1			1	1
PO KWP Poznań	46		2	2	6	5	3	6	6	3	4	3	4	1			1
RZ KWP Rzeszów	35		2	2	5	3	3	2		3	3	3	1	3	2	2	1
SC KWP Szczecin	36			6	5	1	1	3	4	5	3	2	2	2	2
WA KSP Warszawa	36		1	2	6	2	4	6	4	2	3		2	1	2			1
WA KWP Radom	35			2	1	3	6	2	2	5	1	6	4	1		1	1
WR KWP Wrocław	51		2	4	3	7	7	6	5	1	5	1	7	1	1		1
marzec	201603
	Razem	Liczba osób w zamachach samobójczych ogółem
Przedział wiekowy		7-12	13-18	19-24	25-29	30-34	35-39	40-44	45-49	50-54	55-59	60-64	65-69	70-74	75-79	80-84	85+	Nieustalony wiek
KWP
Razem	864		31	106	89	96	77	87	62	57	75	75	37	23	18	14	13	4
BG KWP Bydgoszcz	30		1	4	4	4	3	1	3	3	1	4		1	1
BK KWP Białystok	35		1	6	2	3	3	6	2	4	3	1		1		2	1
GD KWP Gdańsk	47		1	7	7	5	3	3	5	5	1	4	2		2		1	1
GO KWP Gorzów Wlkp.	29		1	4	3	4	6	1	2		4	1	2		1
KA KWP Katowice	116		4	13	17	15	9	7	9	9	11	7	4	5	3	1	1	1
KI KWP Kielce	58		2	9	8	6	6	7	3	4	5	6		1	1
KK KWP Kraków	102		4	14	6	15	5	16	9	5	8	8	5	3	3	1
LD KWP Łódź	90		5	12	9	13	9	9	5	8	3	9	2	1	3	1		1
LU KWP Lublin	40		1	7	4	5	5	7		2	5	1	1		1			1
OL KWP Olsztyn	42		1	3	5	4	5	1	3	1	6	4	5	1			3
OP KWP Opole	17		1	3	1	1	4	1			1	1	2	1		1
PO KWP Poznań	48		2	3	3	3	6	7	4	4	5	5	2		1	1	2
RZ KWP Rzeszów	34		3	2	2	3	2	8	4	2	5	2	1
SC KWP Szczecin	42			4	6	4	5	2	2	1	6	2	2	5	1	1	1
WA KSP Warszawa	33			6	2	4	2	2	3	1	4	4	3			1	1
WA KWP Radom	45		2	2	4	1	1	3	6	4	4	8	3	4	1	1	1
WR KWP Wrocław	56		2	7	6	6	3	6	2	4	3	8	3			4	2
kwiecień	201604
	Razem	Liczba osób w zamachach samobójczych ogółem
Przedział wiekowy		7-12	13-18	19-24	25-29	30-34	35-39	40-44	45-49	50-54	55-59	60-64	65-69	70-74	75-79	80-84	85+	Nieustalony wiek
KWP
Razem	877		42	90	82	90	85	77	78	54	94	76	41	26	13	16	11	2
BG KWP Bydgoszcz	23		1	2	1			4	1	3	4	2	2	2	1
BK KWP Białystok	25				3	4	3	1	2	1	5	3		3
GD KWP Gdańsk	43		1	6	4	4	4	5	4	3	2	3	2	2		2	1
GO KWP Gorzów Wlkp.	27		1	1	6	4	1	4	5	1		2	2
KA KWP Katowice	133		8	14	14	17	16	10	11	1	12	17	4	1	5	3
KI KWP Kielce	58		2	5	5	3	9	9	7	2	8	4	1	3
KK KWP Kraków	86		3	11	9	10	9	9	6	3	8	4	8		2	1	2	1
LD KWP Łódź	97		3	10	10	13	7	7	10	7	9	4	3	6	2	3	2	1
LU KWP Lublin	48		2	5	4	6	3	5	10	4	1	4	1	1		2
OL KWP Olsztyn	45		6	2	5	1	6	6	4	2	9	3				1
OP KWP Opole	23		2	3	6	1	2				4		3	1	1
PO KWP Poznań	43		3	3	2	5	2	3	2	4	8	4	4	1	1	1
RZ KWP Rzeszów	45		3	6	4	6	5	1	4	3	4	7	1				1
SC KWP Szczecin	34		3	3	1	4	4	2	1	2	3	4	4	2			1
WA KSP Warszawa	42			6	4	4	4	3	1	4	3	6	2	1	1		3
WA KWP Radom	59		2	7	3	3	7	3	5	8	10	8		2		1
WR KWP Wrocław	46		2	6	1	5	3	5	5	6	4	1	4	1		2	1
maj	201605
	Razem	Liczba osób w zamachach samobójczych ogółem
Przedział wiekowy		7-12	13-18	19-24	25-29	30-34	35-39	40-44	45-49	50-54	55-59	60-64	65-69	70-74	75-79	80-84	85+	Nieustalony wiek
KWP
Razem	865	1	40	78	86	90	86	92	67	66	78	64	41	26	20	10	18	2
BG KWP Bydgoszcz	30		1	2	3	3	3	3	1	2	2	3	2	1	1	1	2
BK KWP Białystok	33		2	6	6	3	7	2	1		3	1	1	1
GD KWP Gdańsk	49		5	5	3	8	3	5	4	5	2	5	1				2	1
GO KWP Gorzów Wlkp.	19		2	1	2	3	1	4	1	2	1	2
KA KWP Katowice	146		8	21	14	13	19	16	8	7	10	10	4	5	5	2	4
KI KWP Kielce	58		2	3	7	11	7	8	3	2	6	1	4	2	2
KK KWP Kraków	80		5	11	3	4	9	7	4	10	11	5	2	3	4	1	1
LD KWP Łódź	75		2	5	6	12	8	8	6	7	8	7	2	2	1			1
LU KWP Lublin	45		1	4	5	5	4	3	2	3	3	6	4	2	2	1
OL KWP Olsztyn	34		3	4	3	3	1	4	3	1	3	1	4	1		3
OP KWP Opole	35		1	2	2	4	2	1	6	4	5	1	4	2			1
PO KWP Poznań	39		1	4	4	2	3	3	4	3	7	4	2	2
RZ KWP Rzeszów	34		1	1	3	3	5	1	5	3	5	3	1	1			2
SC KWP Szczecin	34	1	2	4	6	2	2	7	4	2		2	2
WA KSP Warszawa	49			2	4	4	5	10	2	6	3	5	2	1	1		4
WA KWP Radom	51		3	1	8	4	3	6	7	5	3	2	3	1	3	1	1
WR KWP Wrocław	54		1	2	7	6	4	4	6	4	6	6	3	2	1	1	1
czerwiec	201606
	Razem	Liczba osób w zamachach samobójczych ogółem
Przedział wiekowy		7-12	13-18	19-24	25-29	30-34	35-39	40-44	45-49	50-54	55-59	60-64	65-69	70-74	75-79	80-84	85+	Nieustalony wiek
KWP
Razem	915		38	92	81	102	84	90	77	77	96	62	35	25	15	18	20	3
BG KWP Bydgoszcz	31			4	1	7	2	3	3	3	3	1		1	2		1
BK KWP Białystok	31			6	5	4	2		2	2	5	4				1
GD KWP Gdańsk	52		4	9	3	7	2	3	4	3	1	4	5	3	2		2
GO KWP Gorzów Wlkp.	28			2	6	2	1	4	2	2	4	1	2	1			1
KA KWP Katowice	141		9	16	15	15	12	14	11	12	11	9	2	3	4	1	5	2
KI KWP Kielce	74		1	5	11	11	7	7	7	8	4	4	6	1	1	1
KK KWP Kraków	85		4	4	9	6	8	7	7	12	9	5	5	5		2	1	1
LD KWP Łódź	76		3	5	2	10	5	9	10	5	10	6	2	2		5	2
LU KWP Lublin	42		3	3	2	4	2	6	6	3	5	3	2	1			2
OL KWP Olsztyn	42		5	8		4	5	7	2	2	5	2	1	1
OP KWP Opole	21			3	3	2		3		2	3	1	1	1		1	1
PO KWP Poznań	60		2	5	4	7	4	4	5	9	7	4	3		1	2	3
RZ KWP Rzeszów	46		1	4	1	5	6	5	2	4	9	2	1	4	2
SC KWP Szczecin	37		2	6	4	3	4	3	4	2	3	5	1
WA KSP Warszawa	40			3	3	2	7	6	4	2	6	3	1			2	1
WA KWP Radom	55		3	4	5	9	10	4	4	5	6	4	1
WR KWP Wrocław	54		1	5	7	4	7	5	4	1	5	4	2	2	3	3	1
lipiec	201607
	Razem	Liczba osób w zamachach samobójczych ogółem
Przedział wiekowy		7-12	13-18	19-24	25-29	30-34	35-39	40-44	45-49	50-54	55-59	60-64	65-69	70-74	75-79	80-84	85+	Nieustalony wiek
KWP
Razem	842		29	71	82	96	88	60	67	85	72	71	38	32	19	16	15	1
BG KWP Bydgoszcz	27			1	3	3	6	3	1	3	1	2	1		1	2
BK KWP Białystok	41			5	9	7	3	2	5	3	2	2		2			1
GD KWP Gdańsk	38		4	6	5	3	3	1	3	5	1	2	1	3	1
GO KWP Gorzów Wlkp.	28			2	2	7	1		3	2	3	1	2	2	2		1
KA KWP Katowice	101		4	12	10	10	12	8	9	10	6	8	5	1	1	2	3
KI KWP Kielce	58		2	6	3	7	5	4	5	8	7	5	2			3	1
KK KWP Kraków	90		3	11	8	8	9	7	5	9	4	7	4	7	4	2	1	1
LD KWP Łódź	97		2	2	9	8	15	6	8	9	13	7	6	7	4		1
LU KWP Lublin	40		2	2	4	4	6	1	3	4	3	5	2	3		1
OL KWP Olsztyn	40		2	1	4	5	6	3	3	6	1	4	3		1	1
OP KWP Opole	19		2		1	4	2	1	2	2	4	1
PO KWP Poznań	57		2	5	5	9	2	7	6	4	5	5		4	1		2
RZ KWP Rzeszów	34		2	2	1	2	6	2	2	5	2	4	2	1	1	2
SC KWP Szczecin	30		1	3	3	3	2	4	1		4	3	1	1		2	2
WA KSP Warszawa	48			4	5	7	2	2	5	5	8	3	5		1		1
WA KWP Radom	48		2	4	6	4	3	4	4	2	5	7	3	1	1	1	1
WR KWP Wrocław	46		1	5	4	5	5	5	2	8	3	5	1		1		1
sierpień	201608
	Razem	Liczba osób w zamachach samobójczych ogółem
Przedział wiekowy		7-12	13-18	19-24	25-29	30-34	35-39	40-44	45-49	50-54	55-59	60-64	65-69	70-74	75-79	80-84	85+	Nieustalony wiek
KWP
Razem	784		29	71	85	82	74	72	61	69	67	65	34	22	26	15	9	3
BG KWP Bydgoszcz	36		2	1	3	3	2	1	3	7	3	6	2	1	2
BK KWP Białystok	37		3	6	5	4	3	3	3	4	2	3			1
GD KWP Gdańsk	30		1	6	3		1	2	2	5	3	4		2		1
GO KWP Gorzów Wlkp.	21		3	3	3		2	2		1	3	3			1
KA KWP Katowice	101		3	14	16	8	9	9	11	5	4	5	8	5	2		2
KI KWP Kielce	59		1	4	5	7	7	12	1	4	4	4	4	3	3
KK KWP Kraków	84		1	5	7	14	8	7	6	6	7	6	2	5	4	2	2	2
LD KWP Łódź	79		6	7	10	12	8	3	3	6	7	6	3	2	1	4	1
LU KWP Lublin	41		2	5	3	7	2	5	2	5	4	3		1	2
OL KWP Olsztyn	35		1	3	3	6	5	3	4	1	3	2	2			2
OP KWP Opole	21		1	1	4	1	2	2	3	1	1	3	1	1
PO KWP Poznań	43		2	2	5	3	5	5	6	3	5	2	3		1	1
RZ KWP Rzeszów	32		1	1	1	6	3	4	3	5	5	1			1		1
SC KWP Szczecin	30		1	2	3	1	2	3	3	6	3	1	2	2	1
WA KSP Warszawa	41			3	5	4	6	4	2	3	1	6	1		3	1	1	1
WA KWP Radom	49		1	4	3	4	6	4	6	3	7	3	2		3	2	1
WR KWP Wrocław	45			4	6	2	3	3	3	4	5	7	4		1	2	1
wrzesień	201609
	Razem	Liczba osób w zamachach samobójczych ogółem
Przedział wiekowy		7-12	13-18	19-24	25-29	30-34	35-39	40-44	45-49	50-54	55-59	60-64	65-69	70-74	75-79	80-84	85+	Nieustalony wiek
KWP
Razem	795		36	77	56	92	84	61	58	69	85	62	33	19	17	19	7	20
BG KWP Bydgoszcz	39			5	2	5	5	5	4	2	4	3	2	1		1
BK KWP Białystok	25		2	6	2	4	3	1	4			3
GD KWP Gdańsk	33		2	5	5	4	1	5	2	2	1	5		1
GO KWP Gorzów Wlkp.	23			1	2	4	1	2			3	5	2	2	1
KA KWP Katowice	120		7	9	9	13	16	8	8	19	10	6	3	2	3	3	2	2
KI KWP Kielce	37		2	1	2	9	5	3	3	5	3	2			2
KK KWP Kraków	93		7	6	7	9	7	11	9	5	11	6	5	2	2	2	1	3
LD KWP Łódź	90		7	10	9	8	10	7	4	7	7	6	5	1	2	2		5
LU KWP Lublin	43		1	3	1	4	7	2	1	4	2	6	6	1		1		4
OL KWP Olsztyn	33		3	4	2		3		5	5	8	1		1	1
OP KWP Opole	15			1	1	2	2		1	4	2	1				1
PO KWP Poznań	46			7	3	8	4	3	5		4	3	1	2	3	3
RZ KWP Rzeszów	31			1	2	4	3	3	2	2	3	1	3	2		2		3
SC KWP Szczecin	29		1	4	1	2	2	4	1	2	6	3				1		2
WA KSP Warszawa	47		2	8	3	3	4	4	2	3	4	5	3	1		1	3	1
WA KWP Radom	44		1	4	1	5	4	1	5	5	10	4	1	1		1	1
WR KWP Wrocław	47		1	2	4	8	7	2	2	4	7	2	2	2	3	1
październik	201610
	Razem	Liczba osób w zamachach samobójczych ogółem
Przedział wiekowy		7-12	13-18	19-24	25-29	30-34	35-39	40-44	45-49	50-54	55-59	60-64	65-69	70-74	75-79	80-84	85+	Nieustalony wiek
KWP
Razem	813	2	52	76	75	84	66	66	63	63	71	70	43	11	17	15	14	25
BG KWP Bydgoszcz	27		2	2		4	2	3		4	3	4	1			2
BK KWP Białystok	37			1	3	7	4	2	2	1	5	7	2	1	1	1
GD KWP Gdańsk	34		4	8	4	4	1	2	3	1	2	1	3		1
GO KWP Gorzów Wlkp.	19		2	2	2	3	2				4	2	1				1
KA KWP Katowice	126		11	8	16	7	12	7	7	12	13	12	5	2	2	3	1	8
KI KWP Kielce	49	1	4	5	3	2	8	7	5	2	3	4	2		1		2
KK KWP Kraków	89		9	10	9	9	3	5	8	11	6	8	5		3	2	1
LD KWP Łódź	102		7	7	11	11	12	9	4	6	5	10	6	2	3		3	6
LU KWP Lublin	26		1	4	3	2		3	1	4	3	1			1	2	1
OL KWP Olsztyn	43	1	3	8	3	5	3	4	5	3	4	2	1			1
OP KWP Opole	19			1	4	3			2	2	3	1	1	2
PO KWP Poznań	48			3	4	5	4	6	5	3	6	4	4			1	1	2
RZ KWP Rzeszów	37		2	5	1	2	1	4	1	1	7	2	1	2		1	1	6
SC KWP Szczecin	39			3	2	4	4	3	8	4	1	4	3					3
WA KSP Warszawa	28			6	2	3	4	2	2	2	2	1	1		2		1
WA KWP Radom	40		4	2	5	5	3	1	6	5	2	5		1		1
WR KWP Wrocław	50		3	1	3	8	3	8	4	2	2	2	7	1	3	1	2
listopad	201611
	Razem	Liczba osób w zamachach samobójczych ogółem
Przedział wiekowy		7-12	13-18	19-24	25-29	30-34	35-39	40-44	45-49	50-54	55-59	60-64	65-69	70-74	75-79	80-84	85+	Nieustalony wiek
KWP
Razem	768	2	55	74	97	78	56	76	63	55	51	59	22	14	19	9	14	24
BG KWP Bydgoszcz	30		3	3	4	3	1	2	5	3	2	1	1		1	1
BK KWP Białystok	26		3	2	6	2	2	1	3	2		2					3
GD KWP Gdańsk	38	1	3	1	4	5	3	5	4	3	1	4			2	1	1
GO KWP Gorzów Wlkp.	22			1	5	3	1	1		1	7	2		1
KA KWP Katowice	107		8	15	17	3	6	13	8	6	5	9	1	1	2	1	3	9
KI KWP Kielce	47		4	2	7	7	8	7	6	4			1			1
KK KWP Kraków	94		8	11	8	14	3	6	9	6	7	8	4	2	3	3	1	1
LD KWP Łódź	84		5	12	6	12	5	11	10	7	3	4	1	3			1	4
LU KWP Lublin	33		2	2	4	4	5	3	4	1	1	4	1		1			1
OL KWP Olsztyn	45		3	3	8	5	5	4	3	6	5	2	1
OP KWP Opole	21	1	1	3	3	1	1	5	2			1	1		1		1
PO KWP Poznań	31		3	3	3	2	2	3	3	6	2	2		1	1
RZ KWP Rzeszów	42		1	5	7	2	2	6	2		1	3	1	1	1		2	8
SC KWP Szczecin	31		2	2	3	4	1	3		3	1	6	3		3
WA KSP Warszawa	25			4	1	1	2	2		3	2	3	2	2	1		1	1
WA KWP Radom	41		2	1	3	6	1	3	3	3	9	4	3	1	2
WR KWP Wrocław	51		7	4	8	4	8	1	1	1	5	4	2	2	1	2	1
grudzień	201612
	Razem	Liczba osób w zamachach samobójczych ogółem
Przedział wiekowy		7-12	13-18	19-24	25-29	30-34	35-39	40-44	45-49	50-54	55-59	60-64	65-69	70-74	75-79	80-84	85+	Nieustalony wiek
KWP
Razem	822	2	45	79	98	88	94	68	58	78	79	41	31	20	6	10	9	16
BG KWP Bydgoszcz	38			5		5	3	4	3	5	4	4	4			1
BK KWP Białystok	35		2	3	8	1	3	5	3	4	4	1	1
GD KWP Gdańsk	39	1	3	3	5	3	7	3	1	2	5	3		1		1	1
GO KWP Gorzów Wlkp.	26				3	5	5	2	1	2	4	2	1				1
KA KWP Katowice	110		7	10	14	15	14	8	8	10	10	8		1	1	1		3
KI KWP Kielce	60		5	6	7	9	10	4	5	6	5		1	1			1
KK KWP Kraków	58	1	1	8	8	7	5	4	4	6	6	2	3	1	1	1
LD KWP Łódź	89		4	6	12	11	10	10	8	7	5	5	2	2	1		3	3
LU KWP Lublin	40		3	4	2	3		2	2	4	6	2	7	3	1			1
OL KWP Olsztyn	45		5	4	8	4	5	5	3	4	1	1	2	2		1
OP KWP Opole	16		1	1	3		2	1	2	2	1		1	1			1
PO KWP Poznań	46		2	3	4	4	3	4	5	6	6	6	1	1				1
RZ KWP Rzeszów	26		1	3	4	2	2	2	1	4	3			1				3
SC KWP Szczecin	36		4	2	6	2	5	3		4	5	1	1	1				2
WA KSP Warszawa	50			8	7	6	3	5	7	1	5	2	2			1	1	2
WA KWP Radom	54		3	7	2	9	6	5	4	3	3	2	5	2		2		1
WR KWP Wrocław	54		4	6	5	2	11	1	1	8	6	2		3	2	2	1

## Sheet: 2017
Zamachy samobójcze ogółem za styczeń - grudzień 2017r.
styczeń	201701
	Razem	Liczba osób w zamachach samobójczych ogółem
Przedział wiekowy		7-12	13-18	19-24	25-29	30-34	35-39	40-44	45-49	50-54	55-59	60-64	65-69	70-74	75-79	80-84	85+	Nieustalony wiek
KWP
Razem	851		45	83	113	101	78	73	75	56	75	53	37	26	15	12	9
BG KWP Bydgoszcz	26		1	3	5	3	1	2	1	1	1	1	2	4			1
BK KWP Białystok	27		2	3	4	5	3	2	1	4	1	1	1
GD KWP Gdańsk	37		3	2	4	2	3	5	5		4	3	2	3	1
GO KWP Gorzów Wlkp.	22		1	1		3	2	3	4	4	2		1				1
KA KWP Katowice	133		5	9	23	18	10	12	11	6	19	5	4	4	3	2	2
KI KWP Kielce	52		2	3	10	5	8	4	6	8	1	1	2	1	1
KK KWP Kraków	70		5	10	7	8	5	3	7	5	7	7	2	2	2
LD KWP Łódź	99		6	9	10	10	10	9	9	7	9	6	6	4	1	1	2
LU KWP Lublin	44			7	5	1	3	4	4	3	6	9	2
OL KWP Olsztyn	40		2	6	8	2	2	3	5	2	2	2	1	2		2	1
OP KWP Opole	23			2	3	4	3	1	1	1	5	1	1		1
PO KWP Poznań	57		4	4	6	9	6	6	5	4	3	4	2	1		2	1
RZ KWP Rzeszów	46			7	7	5	3	7	6	2	2	1	3		2	1
SC KWP Szczecin	38		3	4	4	6	5		5	1	6	1		1		2
WA KSP Warszawa	37		1	6	4	4	5	4		1	3	4	1	2	1		1
WA KWP Radom	50		5	4	7	6	6	6	2	4	1	1	4	1	2	1
WR KWP Wrocław	50		5	3	6	10	3	2	3	3	3	6	3	1	1	1
luty	201702
	Razem	Liczba osób w zamachach samobójczych ogółem
Przedział wiekowy		7-12	13-18	19-24	25-29	30-34	35-39	40-44	45-49	50-54	55-59	60-64	65-69	70-74	75-79	80-84	85+	Nieustalony wiek
KWP
Razem	841	2	59	77	80	114	88	74	78	64	59	58	35	20	10	13	10
BG KWP Bydgoszcz	25			2	3	5			5	3	2	1	1	2		1
BK KWP Białystok	34		4	4	1	5	5	3	1	4	5	1	1
GD KWP Gdańsk	58	1	1	6	4	8	6	8	7	4	3	3	3	1	1	1	1
GO KWP Gorzów Wlkp.	18		1	1	4	3	2		1	2	1	1				1	1
KA KWP Katowice	101		10	11	10	11	9	8	9	5	11	8	3	2	1	1	2
KI KWP Kielce	58		5	8	5	5	10	6	6	5	1	1	4			1	1
KK KWP Kraków	78		7	8	9	10	9	5	4	4	5	4	6	1	4	2
LD KWP Łódź	97		16	4	8	13	15	8	12	4	7	4	3	1			2
LU KWP Lublin	41		1	2	5	6	3	3	4	4	3	8				2
OL KWP Olsztyn	43	1	3	3	7	5	1	4	5	3	2	4	3	1	1
OP KWP Opole	18		1			4	1	3	3	2	1		2	1
PO KWP Poznań	55		2	8	6	7	1	6	2	8	6	4	1	2	1		1
RZ KWP Rzeszów	47		1	3	4	10	6	4	1	4	2	6	3	2	1
SC KWP Szczecin	41		2	4	3	7	3	3	3	3	2	4	3	3		1
WA KSP Warszawa	40		1	5	1	5	5	7	5	1	4	2		1	1	1	1
WA KWP Radom	36		1	4	4	4	6	3	3	4	1	3		2		1
WR KWP Wrocław	51		3	4	6	6	6	3	7	4	3	4	2	1		1	1
marzec	201703
	Razem	Liczba osób w zamachach samobójczych ogółem
Przedział wiekowy		7-12	13-18	19-24	25-29	30-34	35-39	40-44	45-49	50-54	55-59	60-64	65-69	70-74	75-79	80-84	85+	Nieustalony wiek
KWP
Razem	941	1	74	77	93	110	108	74	68	66	69	79	44	24	22	15	17
BG KWP Bydgoszcz	39		6	3	3	4	6	3	3	2	1	4	3			1
BK KWP Białystok	35		5	5	3	2	4		3		5	4			3	1
GD KWP Gdańsk	54		4	5	4	7	3	5	4	8	2	5	2	1		2	2
GO KWP Gorzów Wlkp.	22			4	1	1	3	3	2	1	3		1	1	1		1
KA KWP Katowice	140		15	11	18	18	15	15	9	11	6	6	4	3	7	1	1
KI KWP Kielce	59		6	8	12	3	7	4	3	1	6	3	1	2	1		2
KK KWP Kraków	86		6	7	10	9	12	4	4	7	7	6	4	3	3	2	2
LD KWP Łódź	105		8	7	9	12	12	13	8	4	8	13	6	2		2	1
LU KWP Lublin	48	1	2	8	6	2	4	1	4	3	2	9	4			2
OL KWP Olsztyn	47		2	3	8	5	8	4	2	4	2	2	1	2	1	1	2
OP KWP Opole	14			2		5				1	2		1		1	2
PO KWP Poznań	68		3	4	3	9	9	7	10	4	4	7	4	2	1		1
RZ KWP Rzeszów	50			3	4	7	7	3	6	4	5	6	3	1	1
SC KWP Szczecin	29		4		2	5	3	1	1	5	1	1	1	1	2		2
WA KSP Warszawa	28		2	1	2	3	3	4	1	2	2	3	3	1			1
WA KWP Radom	55		5	5	5	12	4	2	4	3	6	5	2	1		1
WR KWP Wrocław	62		6	1	3	6	8	5	4	6	7	5	4	4	1		2
kwiecień	201704
	Razem	Liczba osób w zamachach samobójczych ogółem
Przedział wiekowy		7-12	13-18	19-24	25-29	30-34	35-39	40-44	45-49	50-54	55-59	60-64	65-69	70-74	75-79	80-84	85+	Nieustalony wiek
KWP
Razem	915	1	54	95	98	102	95	105	60	59	86	54	42	25	14	19	6
BG KWP Bydgoszcz	31		1	8	3	4	2	3	2	1	2	1		1		2	1
BK KWP Białystok	29		3	2	3	6	4	2		3	3	2	1
GD KWP Gdańsk	44		2	6	5	5	2	9	2		4	3	3		2	1
GO KWP Gorzów Wlkp.	25		3	3	2	1	3	2	1	1	3	3	2			1
KA KWP Katowice	123		11	13	10	17	8	16	12	9	8	5	5	3	2	4
KI KWP Kielce	49		2	3	10	4	2	4	5	1	8	2	4	3	1
KK KWP Kraków	87		8	9	7	10	9	9	5	7	13	4	2	2	1	1
LD KWP Łódź	120		7	16	17	12	15	16	7	4	5	10	3	3	3	1	1
LU KWP Lublin	50		2	4	6	2	10	2	3	5	10		4	1			1
OL KWP Olsztyn	59		2	6	10	10	5	8	3	4	3	2	4			2
OP KWP Opole	9		1	1	2	1	1					2				1
PO KWP Poznań	49	1		4	3	9	11	6	1	1	4	3	2	1	1	1	1
RZ KWP Rzeszów	46		3	5	4	3	3	3	3	9	6	2		1	3	1
SC KWP Szczecin	52		3	4	2	3	9	6	2	4	2	10	2	4		1
WA KSP Warszawa	33		1		6	6	1	3	1	3	1	1	3	2		3	2
WA KWP Radom	50		3	5	1	4	3	7	7	5	5	2	5	2	1
WR KWP Wrocław	59		2	6	7	5	7	9	6	2	9	2	2	2
maj	201705
	Razem	Liczba osób w zamachach samobójczych ogółem
Przedział wiekowy		7-12	13-18	19-24	25-29	30-34	35-39	40-44	45-49	50-54	55-59	60-64	65-69	70-74	75-79	80-84	85+	Nieustalony wiek
KWP
Razem	1043	1	73	112	111	95	103	102	73	98	91	71	52	25	15	9	12
BG KWP Bydgoszcz	27		1	3	2	2	3		3	2	2	5			3	1
BK KWP Białystok	42		1	4	5	8	3	4	8	1	3	1	3				1
GD KWP Gdańsk	53		7	7	5	3	6	8		8	4	3		1		1
GO KWP Gorzów Wlkp.	33		1	5	1	4	2	5		3	3	3	2	1		1	2
KA KWP Katowice	169		12	17	25	12	24	22	11	11	10	9	5	6	2		3
KI KWP Kielce	61		2	4	8	6	6	8	5	10	3	5	3	1
KK KWP Kraków	96	1	6	14	13	5	5	8	6	6	12	6	7	4	1	2
LD KWP Łódź	113		9	13	16	11	9	5	8	17	13	5	4	2	1
LU KWP Lublin	49		1	5	4	2	5	7	2	5	5	5	3	1	4
OL KWP Olsztyn	50		7	10	3	4	4	1	5	4	5	3	1	2		1
OP KWP Opole	20		2	1	2	3	5	2		3			2
PO KWP Poznań	61		3	2	7	5	4	9	7	7	6	2	5	1	2		1
RZ KWP Rzeszów	49		4	5	3	7	5	6	2	3	4	4	2	2			2
SC KWP Szczecin	34		1	5	3	4	6	2	2	2	1	4	2	1		1
WA KSP Warszawa	54		4	6	3	7	5	6	4	2	6	6	2	1	1		1
WA KWP Radom	67		8	5	5	6	7	4	4	5	6	7	4	2	1	2	1
WR KWP Wrocław	65		4	6	6	6	4	5	6	9	8	3	7				1
czerwiec	201706
	Razem	Liczba osób w zamachach samobójczych ogółem
Przedział wiekowy		7-12	13-18	19-24	25-29	30-34	35-39	40-44	45-49	50-54	55-59	60-64	65-69	70-74	75-79	80-84	85+	Nieustalony wiek
KWP
Razem	970		50	115	116	104	106	80	78	63	82	71	40	22	21	11	9	2
BG KWP Bydgoszcz	33			4	3	2	6	4	3	2	5	1	1	1			1
BK KWP Białystok	26		3	4	4	5	1	1	1	2		3	1		1
GD KWP Gdańsk	43		3	7	4	1	4	3	4	6	4	4	1		1			1
GO KWP Gorzów Wlkp.	34		2	4	3	7	4	3	3		1	2	1	2	2
KA KWP Katowice	154		7	15	22	19	14	15	18	11	13	9	5		1	2	3
KI KWP Kielce	47		1	3	7	5	3	3	4	2	4	7	2	3	3
KK KWP Kraków	92		10	10	6	7	8	10	11	5	8	6	2	3	2	2	1	1
LD KWP Łódź	112		3	15	18	11	18	11	5	9	8	2	5	3	2	2
LU KWP Lublin	43		2	6	8	7	4	2	3	2	4	2	2	1
OL KWP Olsztyn	54		1	8	7	6	1	6	3	4	7	5	5	1
OP KWP Opole	21		1	2	2	1	4	3			3	3	1			1
PO KWP Poznań	50		4	7	7	5	3	1	2	3	6	5	2	2	2	1
RZ KWP Rzeszów	48		2	3	5	8	11	2	3	3	2	1	5	1	1	1
SC KWP Szczecin	47		2	7	8	3	8	3	4	5	3	1	1		1		1
WA KSP Warszawa	38		1	3	1	3	2	4	4	2	4	6	3	3	1		1
WA KWP Radom	53		4	7	7	5	8	3	5	3	1	6			1	2	1
WR KWP Wrocław	75		4	10	4	9	7	6	5	4	9	8	3	2	3		1
lipiec	201707
	Razem	Liczba osób w zamachach samobójczych ogółem
Przedział wiekowy		7-12	13-18	19-24	25-29	30-34	35-39	40-44	45-49	50-54	55-59	60-64	65-69	70-74	75-79	80-84	85+	Nieustalony wiek
KWP
Razem	999		24	116	123	126	84	86	83	75	86	65	53	34	12	17	15
BG KWP Bydgoszcz	31		1	2	5	1	2	1	5	4		5	1	2		1	1
BK KWP Białystok	35		3	4	2	3	5		4	2	4	2	2	2	2
GD KWP Gdańsk	40		1	5	7	6	1	1	3	7	3	1	3				2
GO KWP Gorzów Wlkp.	19			3	2	3	3	1		1		2	3		1
KA KWP Katowice	139		3	13	13	27	11	10	13	10	11	11	8	4		3	2
KI KWP Kielce	60			4	10	10	3	7	6	4	7	4	3			1	1
KK KWP Kraków	106		1	15	7	11	5	12	5	11	16	6	3	7	2	2	3
LD KWP Łódź	118		1	8	29	22	9	10	10	6	9	6	4	1	3
LU KWP Lublin	50		2	7	6	2	3	6	4	7	5	2	2	2		2
OL KWP Olsztyn	47		3	7	8	3	6	4	4	4	2	3	2			1
OP KWP Opole	19			1	1	4	3	4	1		1		2	2
PO KWP Poznań	58		2	10	4	9	5	4	7	1	3	5	3	2	1		2
RZ KWP Rzeszów	62		3	12	6	8	4	5	5	5	6	3	1	2	1	1
SC KWP Szczecin	43		1	8	3	4	6	2	4	3	4	2	2	1		2	1
WA KSP Warszawa	38		1	5	6	1	4	3	2	2	3	3	4	2	1		1
WA KWP Radom	62		2	1	5	8	4	4	6	6	5	7	4	5	1	2	2
WR KWP Wrocław	72			11	9	4	10	12	4	2	7	3	6	2		2
sierpień	201708
	Razem	Liczba osób w zamachach samobójczych ogółem
Przedział wiekowy		7-12	13-18	19-24	25-29	30-34	35-39	40-44	45-49	50-54	55-59	60-64	65-69	70-74	75-79	80-84	85+	Nieustalony wiek
KWP
Razem	983	2	54	91	99	109	117	91	76	82	83	68	46	23	16	12	12	2
BG KWP Bydgoszcz	40		2	6	2	2	6	2	3	1	4	3	5	2			1	1
BK KWP Białystok	28		1	1		1	6	2		5	5	3	1	1	2
GD KWP Gdańsk	60		5	10	1	6	7	5	3	4	3	9	2			2	2	1
GO KWP Gorzów Wlkp.	24				2	2	3	2	2	2	2	4	3	2
KA KWP Katowice	157		8	16	16	26	26	15	6	13	10	4	5	3	4	4	1
KI KWP Kielce	49		3	6	5	5	11	6	3	5	2	1	1	1
KK KWP Kraków	78		4	4	9	7	10	8	11	7	8	2	4	2	1		1
LD KWP Łódź	94		8	8	13	10	7	7	10	9	8	7	3	2	1		1
LU KWP Lublin	61	2	5	2	6	7	5	8	3	3	4	8	5		1	1	1
OL KWP Olsztyn	46		3	4	6	6	5	3	5	3	6	2	1		1		1
OP KWP Opole	31		1	2	5	4	2	3	4	3	6	1
PO KWP Poznań	61		2	5	7	5	8	10	6	7	2	4	3	1		1
RZ KWP Rzeszów	44		1	5	2	6	3	4	4	4	5	2	1	3	2		2
SC KWP Szczecin	39		2	4	5	3	3	1	3	4	2	6	2	2	1		1
WA KSP Warszawa	38			3	5	7	5	3	1	2	4	2		1	2	3
WA KWP Radom	58		5	6	4	6	2	5	5	7	6	5	4	2		1
WR KWP Wrocław	75		4	9	11	6	8	7	7	3	6	5	6	1	1		1
wrzesień	201709
	Razem	Liczba osób w zamachach samobójczych ogółem
Przedział wiekowy		7-12	13-18	19-24	25-29	30-34	35-39	40-44	45-49	50-54	55-59	60-64	65-69	70-74	75-79	80-84	85+	Nieustalony wiek
KWP
Razem	835	5	54	75	89	84	77	88	64	68	72	57	52	16	14	15	3	2
BG KWP Bydgoszcz	35		1	2	5	1	5	3	3	6	2	4	2		1
BK KWP Białystok	17		1		1	3	1	3	1		1	3	1		2
GD KWP Gdańsk	49		4	8	7	4	1	6	1	4	3	4	4		1	1	1
GO KWP Gorzów Wlkp.	20	1		2	2		1	1	2	2	2	2	3	1		1
KA KWP Katowice	126	2	11	12	18	16	9	14	10	10	10	4	3	2	1	4
KI KWP Kielce	42		3	4	5	1	5	4	5	4	4	2	3	1	1
KK KWP Kraków	78	1	8	4	7	6	8	10	6	7	5	2	5	3	3	2	1
LD KWP Łódź	85		6	13	10	10	7	6	6	10	6	5	3	2			1
LU KWP Lublin	40	1	3	5	2	5	4	4	5		4	4	2			1
OL KWP Olsztyn	38		2	4	4	3	3	5	4	2	2	4	2	1		2
OP KWP Opole	28			3	5	2	3	2	5	2	1	1	3		1
PO KWP Poznań	56		4	5	1	9	9	4	5	4	2	3	6	1	1	1		1
RZ KWP Rzeszów	45		3	2	6	6	5	3	2	3	7	4	4
SC KWP Szczecin	29		2	2	1	3	3	3	1	3	5	2	2	1		1
WA KSP Warszawa	37		2			2	5	8	1	3	7	4	3			2
WA KWP Radom	57		1	5	6	5	3	8	3	5	6	6	3	2	3			1
WR KWP Wrocław	53		3	4	9	8	5	4	4	3	5	3	3	2
październik	201710
	Razem	Liczba osób w zamachach samobójczych ogółem
Przedział wiekowy		7-12	13-18	19-24	25-29	30-34	35-39	40-44	45-49	50-54	55-59	60-64	65-69	70-74	75-79	80-84	85+	Nieustalony wiek
KWP
Razem	911	4	70	94	82	110	83	84	73	53	69	72	41	25	16	20	14	1
BG KWP Bydgoszcz	40		1	5	2	7	4	5	6	2	1	2	2	1	1	1
BK KWP Białystok	19		2	2	5	2	1	1	2	1	2				1
GD KWP Gdańsk	47	1	5	7	6	3	2	4	2	2	6	5	2		1	1
GO KWP Gorzów Wlkp.	20		2	4		2	2	2	2	1	1		1	1	1		1
KA KWP Katowice	153		14	8	13	25	13	13	17	14	9	11	4	5	3	2	2
KI KWP Kielce	39		4	6	1	2	2	4	1	1	3	5	3	5	1	1
KK KWP Kraków	68		5	9	6	4	10	7	3	4	4	3	5		1	4	3
LD KWP Łódź	114		10	15	13	16	11	8	13	3	6	10	2	3		2	2
LU KWP Lublin	40		3	3	1	5	7	6	3		4	3	3	1			1
OL KWP Olsztyn	55	2	3	9	7	11	3	4	5	3	3			2	1	1	1
OP KWP Opole	14		1	3	1	4				1	3		1
PO KWP Poznań	51		2	6	7	3	5	3	3	3	4	7	2	1	1	3	1
RZ KWP Rzeszów	55		6	2	4	6	2	5	4	9	7	3	4		2	1
SC KWP Szczecin	39			5	4	4	3	7	2		5	4	2	1		1		1
WA KSP Warszawa	37	1	1	1	2	5	1	2	1	5	3	7	2	2	1	1	2
WA KWP Radom	52		3	1	5	3	5	8	3	2	6	7	6	1		1	1
WR KWP Wrocław	68		8	8	5	8	12	5	6	2	2	5	2	2	2	1
listopad	201711
	Razem	Liczba osób w zamachach samobójczych ogółem
Przedział wiekowy		7-12	13-18	19-24	25-29	30-34	35-39	40-44	45-49	50-54	55-59	60-64	65-69	70-74	75-79	80-84	85+	Nieustalony wiek
KWP
Razem	887	10	78	105	90	93	90	73	76	51	74	65	30	15	9	14	13	1
BG KWP Bydgoszcz	29		1	2	1	1	5	4	2	2		5	3		2	1
BK KWP Białystok	26			4	2	4	4	2	1	3	3	1				1	1
GD KWP Gdańsk	55	1	9	3	3	6	9	5	7	4	1	2		1	1	1	2
GO KWP Gorzów Wlkp.	25	1	2	7	4	3	2		1		3	2
KA KWP Katowice	146	2	15	14	20	19	13	9	8	10	13	7	6	4	3	2	1
KI KWP Kielce	41	1	4	2	5	1	7	3	5	4	5	3		1
KK KWP Kraków	94	1	10	12	10	6	10	8	11	6	7	5	1	2	1	2	1	1
LD KWP Łódź	103		5	14	12	12	6	9	11	4	8	12	6	1	1	2
LU KWP Lublin	38		4	2	4	4	2	5	2	4	6	1	1			2	1
OL KWP Olsztyn	37	2	8	7	3	2	1	3	2	1	4	3	1
OP KWP Opole	15	1	2	3	1		2	2	2	1		1
PO KWP Poznań	47		3	2	3	3	7	9	3	2	7	4	1			2	1
RZ KWP Rzeszów	38		5	5	3	3	4	3	4	1	5	5
SC KWP Szczecin	37		1	6	5	5	2	2	2	5	2	3	3				1
WA KSP Warszawa	41	1	1	6	2	4	4	3	3	1	2	5	2	1	1	1	4
WA KWP Radom	51		2	5	1	12	8	4	7		4	4	1	3
WR KWP Wrocław	64		6	11	11	8	4	2	5	3	4	2	5	2			1
grudzień	201712
	Razem	Liczba osób w zamachach samobójczych ogółem
Przedział wiekowy		7-12	13-18	19-24	25-29	30-34	35-39	40-44	45-49	50-54	55-59	60-64	65-69	70-74	75-79	80-84	85+	Nieustalony wiek
KWP
Razem	963	2	67	103	105	115	111	109	69	61	65	46	37	19	21	20	12	1
BG KWP Bydgoszcz	29		3	5	1	2		5	1	1	1	4	1	1	2	1	1
BK KWP Białystok	30		4	2	4	4	6	3	1		3		1		1			1
GD KWP Gdańsk	47		9	3	5	3	5	6	2	4	1	1	1	2	3	1	1
GO KWP Gorzów Wlkp.	26		1	3	4	1	2	2	1	3	1	2		2		2	2
KA KWP Katowice	126		14	12	19	17	12	19	10	4	8	2	3		2	3	1
KI KWP Kielce	53		2	8	3	7	7	10	5	3	1	2	2	3
KK KWP Kraków	90	1	4	10	7	13	7	12	8	8	5	2	4	3	2	3	1
LD KWP Łódź	107		5	15	7	16	12	13	8	8	6	7	6		2	1	1
LU KWP Lublin	53		1	4	3	5	7	6	6	3	5	4	3	2	2	1	1
OL KWP Olsztyn	47		3	4	5	5	10	4	6	2	2	2		3	1
OP KWP Opole	22			3	6		5	2	3	2		1
PO KWP Poznań	65		4	7	8	2	8	10	3	3	8	5	3	2	1	1
RZ KWP Rzeszów	50		6	8	4	7	4	5	1	6	6	2				1
SC KWP Szczecin	38		1	4	3	3	4	3	4	2	6	5	1			1	1
WA KSP Warszawa	40		3	5	5	7	3	1	2	6	2	1	2		1	2
WA KWP Radom	52		5	4	8	7	7	3	4	1	1	2	5		2	2	1
WR KWP Wrocław	88	1	2	6	13	16	12	5	4	5	9	4	5	1	2	1	2

## Sheet: 2018
Zamachy samobójcze ogółem za styczeń - grudzień 2018r.
styczeń	201801
	Razem	Liczba osób w zamachach samobójczych ogółem
Przedział wiekowy		7-12	13-18	19-24	25-29	30-34	35-39	40-44	45-49	50-54	55-59	60-64	65-69	70-74	75-79	80-84	85+	Nieustalony wiek
KWP
Razem	941	1	56	100	108	124	99	92	67	72	72	54	36	24	13	11	12
BG KWP Bydgoszcz	22		1	3	1	3	2	2	2	3	1	1	2	1
BK KWP Białystok	29			7	2	2	5	4	2	1	1	3	1	1
GD KWP Gdańsk	54		7	4	7	8	3	10	2	4	2	1	1	3	2
GO KWP Gorzów Wlkp.	25			2	2		3	4	2	2	1	3	3	1			2
KA KWP Katowice	145		9	14	12	21	18	14	15	11	11	7	5	1	2	1	4
KI KWP Kielce	44		3	6	5	6	3	4	2	4	2	5	1	1	2
KK KWP Kraków	97		6	10	11	14	9	11	10	8	5	4	4	2	1	2
LD KWP Łódź	99		5	14	11	16	15	4	9	7	8	3	3	3		1
LU KWP Lublin	49		3	1	11	7	6	6	2		4	2		2		1	4
OL KWP Olsztyn	48		2	7	8	7	2	1	5	3	4	5	2	1	1
OP KWP Opole	8		1			3	1		1		1	1
PO KWP Poznań	43		2	1	6	4	4	7	2	3	5	2	2	2	3
RZ KWP Rzeszów	58	1	8	8	6	10	6	1	2	7	6	1	1		1
SC KWP Szczecin	54		1	5	7	7	5	2	5	3	5	6	3	2	1	2
WA KSP Warszawa	42		3	6	4	6	5	3		5	4	2		2		1	1
WA KWP Radom	50		3	6	5	5	5	7	3	4	4	4	3				1
WR KWP Wrocław	74		2	6	10	5	7	12	3	7	8	4	5	2		3
luty	201802
	Razem	Liczba osób w zamachach samobójczych ogółem
Przedział wiekowy		7-12	13-18	19-24	25-29	30-34	35-39	40-44	45-49	50-54	55-59	60-64	65-69	70-74	75-79	80-84	85+	Nieustalony wiek
KWP
Razem	743	1	43	82	77	63	104	65	62	45	53	66	32	19	10	10	10	1
BG KWP Bydgoszcz	23		2	2	4	1	3	2	2	2	1	3		1
BK KWP Białystok	13		1	3			2	1		2	1	2	1
GD KWP Gdańsk	29			1	5	2	3	7		1	3	2	2	1	1		1
GO KWP Gorzów Wlkp.	14		1		2	1	2	3	2			1	1	1
KA KWP Katowice	130		11	11	16	10	20	17	11	6	10	5	6	1	1	4	1
KI KWP Kielce	33		4	3	3	2	4	1	3	3	3	3	4
KK KWP Kraków	72		1	15	6	10	5	3	10	3	4	8	1	3	1		2
LD KWP Łódź	104		5	8	17	9	15	7	7	9	10	8	2	4		1	2
LU KWP Lublin	35		1	6	3	4	3	3	5	1	2	3	1	2			1
OL KWP Olsztyn	47		3	9	3	5	4	6	1	4	1	4	2	1	2	2
OP KWP Opole	18		1	1		3	3		2		1	5	1		1
PO KWP Poznań	47		1	4	5	3	8	1	3	5	2	9	4	1		1
RZ KWP Rzeszów	34		2	6	2	3	7	3	2	1	5		2	1
SC KWP Szczecin	29	1	2	3	1	2	3	2	4		2	4	1	1	2		1
WA KSP Warszawa	39		1	2	2	1	8	4	4	6	2	5	2			1		1
WA KWP Radom	37		4	4	3	2	6	2	2	2	4	3	1	2	1	1
WR KWP Wrocław	39		3	4	5	5	8	3	4		2	1	1		1		2
marzec	201803
	Razem	Liczba osób w zamachach samobójczych ogółem
Przedział wiekowy		7-12	13-18	19-24	25-29	30-34	35-39	40-44	45-49	50-54	55-59	60-64	65-69	70-74	75-79	80-84	85+	Nieustalony wiek
KWP
Razem	978	2	68	101	87	102	109	102	81	77	71	67	37	26	21	12	15
BG KWP Bydgoszcz	32	1	3	4	2	3	4		3	1	4	1	2	3			1
BK KWP Białystok	22			3	3	3	3	2	1	1	3	3
GD KWP Gdańsk	44		4	4	2	2	7	3	2		7	5	2	4		1	1
GO KWP Gorzów Wlkp.	24			3		1	1	5	1		1	4	4	2	1		1
KA KWP Katowice	157		10	17	16	18	16	12	13	11	16	11	8	3	2	1	3
KI KWP Kielce	53		6	5	2	5	5	8	6	8	2	6
KK KWP Kraków	87		12	7	8	8	7	9	11	5	10	2	1	2	4		1
LD KWP Łódź	104	1	4	9	13	14	17	10	10	8	4	5	2	2	3	1	1
LU KWP Lublin	39		1	3	6	2	8	4	2	9	1	3
OL KWP Olsztyn	57		3	10	4	6	6	6	5	5	2	3	4	1	1	1
OP KWP Opole	22		1	4	1	3	2	2	2	3		1	2				1
PO KWP Poznań	64		5	6	4	6	6	6	7	5	3	8	4	2	1	1
RZ KWP Rzeszów	55		4	2	11	5	7	6	4	6	2	3			3		2
SC KWP Szczecin	43		2	4	2	4	3	2	5	4	5	5	2	2	2	1
WA KSP Warszawa	39		3	5	4	8	2	5	3	1		3	2	2		1
WA KWP Radom	55		3	5	4	5	8	10	2	3	2		3	1	4	3	2
WR KWP Wrocław	81		7	10	5	9	7	12	4	7	9	4	1	2		2	2
kwiecień	201804
	Razem	Liczba osób w zamachach samobójczych ogółem
Przedział wiekowy		7-12	13-18	19-24	25-29	30-34	35-39	40-44	45-49	50-54	55-59	60-64	65-69	70-74	75-79	80-84	85+	Nieustalony wiek
KWP
Razem	1060	1	70	98	92	113	111	111	90	72	86	77	47	38	21	17	16
BG KWP Bydgoszcz	40		1	5	2	5	2	4	2	3	5	4	1	3	2		1
BK KWP Białystok	37		2	4	3	2	4	7	2	5	3		2		1	2
GD KWP Gdańsk	53		5	6	4	8	2	10	3	4	2	1	6		1	1
GO KWP Gorzów Wlkp.	29		1	2	2	4	4	1	3	4	2	1	2	2			1
KA KWP Katowice	166		10	16	20	16	22	18	17	8	13	11	6	2	5	1	1
KI KWP Kielce	45	1	4	6	4	3	6	4	3	1	5	2	2	2		2
KK KWP Kraków	92		6	7	8	13	6	7	15	6	10	6	1	2	2	2	1
LD KWP Łódź	129		7	10	10	22	18	18	8	6	7	7	5	3	4	2	2
LU KWP Lublin	61		2	6	6	4	5	5	6	5	8	5	2	6	1
OL KWP Olsztyn	50		2	4	5	5	5	2	7	7	4	2	2	2	1		2
OP KWP Opole	17		1	4		2	2		2	1	1	2	1	1
PO KWP Poznań	67		7	5	3	3	11	5	7	6	3	7	4	1	1	1	3
RZ KWP Rzeszów	63		8	4	8	8	4	8	3	5	4	4	3	2	1		1
SC KWP Szczecin	40			5	3	6	2	3	3	2	5	5	2	2		1	1
WA KSP Warszawa	48		5	4	3	2	4	5	2	3	2	6	3	5		3	1
WA KWP Radom	62		6	5	8	4	7	8	3	4	5	7	2		1	1	1
WR KWP Wrocław	61		3	5	3	6	7	6	4	2	7	7	3	5	1	1	1
maj	201805
	Razem	Liczba osób w zamachach samobójczych ogółem
Przedział wiekowy		7-12	13-18	19-24	25-29	30-34	35-39	40-44	45-49	50-54	55-59	60-64	65-69	70-74	75-79	80-84	85+	Nieustalony wiek
KWP
Razem	989	3	90	99	76	106	100	93	75	75	59	83	51	32	22	14	10	1
BG KWP Bydgoszcz	45		4	9	4	3	2	3	4	3	3	6	2	2
BK KWP Białystok	28		6	5		3			3	1	2	3	1		3	1
GD KWP Gdańsk	53	1	15	7	3	6	6	2	3	1	2	2	3	1	1
GO KWP Gorzów Wlkp.	23		2	2	2	5	2	2	3	1	1	2	1
KA KWP Katowice	147		9	4	18	19	13	14	16	11	9	12	8	5	6	1	2
KI KWP Kielce	46	1	3	4		6	5	7	4	2	3	5	3	1	1	1
KK KWP Kraków	102		11	11	4	10	8	17	9	11	3	9	3	2	1	2	1
LD KWP Łódź	129		10	15	13	12	19	7	15	9	5	12	6	2	1	2	1
LU KWP Lublin	48		2	5	4	7	5	3	2	4	4	2	5	2	1	2
OL KWP Olsztyn	40		3	7	5	3	4	3	2	4	2	2	3	1			1
OP KWP Opole	17	1	2	1		2		3	3					2		3
PO KWP Poznań	61		3	5	5	7	7	8	2	7	6	5	2	2		1	1
RZ KWP Rzeszów	54		8	1	4	7	8	6	3	4	5	4	2	1	1
SC KWP Szczecin	36		5	3	3	3	5	4	2	5	1	3	2
WA KSP Warszawa	48		2	7	2	6	4	1	2	2	3	3	4	5	3	1	3
WA KWP Radom	48		3	6	4			9	1	6	5	7	4	1	1		1
WR KWP Wrocław	64		2	7	5	7	12	4	1	4	5	6	2	5	3			1
czerwiec	201806
	Razem	Liczba osób w zamachach samobójczych ogółem
Przedział wiekowy		7-12	13-18	19-24	25-29	30-34	35-39	40-44	45-49	50-54	55-59	60-64	65-69	70-74	75-79	80-84	85+	Nieustalony wiek
KWP
Razem	1007	1	60	94	103	105	96	111	81	72	97	71	51	23	14	10	16	2
BG KWP Bydgoszcz	48		3	6	7	6	4	4	4	2	1	4	4	2				1
BK KWP Białystok	36		3	3	2	5	2	3	5	2	4	2	3		1		1
GD KWP Gdańsk	45		2	4	11	2	5	3	1	6	4	2	2	2	1
GO KWP Gorzów Wlkp.	31		1	3	5	4	3	5	2	2	3	2	1
KA KWP Katowice	136		10	22	12	12	10	22	13	7	13	5	5	2	1	1	1
KI KWP Kielce	40		3	3	7	1	8	3	3	2	6	3			1
KK KWP Kraków	86		4	6	2	9	12	10	6	8	10	5	5	4	2	1	1	1
LD KWP Łódź	112		7	13	7	14	10	10	8	10	12	8	5	1		2	5
LU KWP Lublin	63		5	4	5	5	5	9	7	4	7	2	4	3	1	2
OL KWP Olsztyn	45		6	4	4	4	7	4		3	5	3	1	1	1	1	1
OP KWP Opole	25	1	1	2	2		3	3	2		3	4		1	1		2
PO KWP Poznań	66		2	6	6	13	5	6	12	3	6	3	2			2
RZ KWP Rzeszów	49		1	5	7	2	5	6	3	3	6	5		3	2		1
SC KWP Szczecin	38		5	1	1	4	2	6	1	4	2	5	5	1	1
WA KSP Warszawa	39		2	2	3	8	3	2	2	5	4		5	2			1
WA KWP Radom	62		2		8	5	4	10	4	5	6	10	5		1		2
WR KWP Wrocław	86		3	10	14	11	8	5	8	6	5	8	4	1	1	1	1
lipiec	201807
	Razem	Liczba osób w zamachach samobójczych ogółem
Przedział wiekowy		7-12	13-18	19-24	25-29	30-34	35-39	40-44	45-49	50-54	55-59	60-64	65-69	70-74	75-79	80-84	85+	Nieustalony wiek
KWP
Razem	969	1	33	88	112	115	114	101	78	77	81	54	48	32	13	14	7	1
BG KWP Bydgoszcz	29			3	4	1	6	1	3	2	2	5			1		1
BK KWP Białystok	30		1	4	4	1	4	3		5	1	3	1		3
GD KWP Gdańsk	39		1	2	6	3	2	9	6	1	2	1	3	2		1
GO KWP Gorzów Wlkp.	18		1	3	2	1	4	1	2	1	2			1
KA KWP Katowice	137		6	13	14	17	20	17	11	9	13	7	4	3	1	2
KI KWP Kielce	49		1	5	8	7	6	6	5	4	2	2	1	1		1
KK KWP Kraków	81		3	6	9	11	8	7	6	8	6	3	4	5	1	2	1	1
LD KWP Łódź	120		6	12	17	14	15	13	12	9	9	2	5	2	1	1	2
LU KWP Lublin	64		3	6	6	8	3	6	4	6	5	5	6	2	2	2
OL KWP Olsztyn	50		1	3	3	16	4	7	2	4	4		5		1
OP KWP Opole	22		1		2	1	8	3	3	1	1			1	1
PO KWP Poznań	63		1	5	5	8	8	5	8	5	4	7	3	2		1	1
RZ KWP Rzeszów	62	1	2	7	11	4	5	8	3	5	7	4	1	4
SC KWP Szczecin	35		1	2	5	4	6	2	3	3	4	2	2	1
WA KSP Warszawa	36		1	2	3	6	3	3	3	1	5	3	1	2	1	2
WA KWP Radom	62			9	4	5	4	3	3	7	7	7	8	3			2
WR KWP Wrocław	72		4	6	9	8	8	7	4	6	7	3	4	3	1	2
sierpień	201808
	Razem	Liczba osób w zamachach samobójczych ogółem
Przedział wiekowy		7-12	13-18	19-24	25-29	30-34	35-39	40-44	45-49	50-54	55-59	60-64	65-69	70-74	75-79	80-84	85+	Nieustalony wiek
KWP
Razem	1041	1	46	95	97	117	115	98	108	62	97	78	46	31	21	17	12
BG KWP Bydgoszcz	41		1	3	2	3	7	4	5	4	4	2	1	2		3
BK KWP Białystok	31		2	1	3	7	3	1	4	4	5	1
GD KWP Gdańsk	48		4	5	6	8	4	1	3	2	5	5	1	2	1	1
GO KWP Gorzów Wlkp.	40		1	2	1	7	8	3	6	2	6	1	1	1	1
KA KWP Katowice	153		4	13	14	11	24	16	18	9	18	8	8	4	1	2	3
KI KWP Kielce	48		1	2	6	4	4	5	6	4	7	6	1	2
KK KWP Kraków	93		6	14	9	8	7	5	11	3	6	12	4	2	2	3	1
LD KWP Łódź	101		7	9	13	16	12	10	4	8	3	8	4	5		1	1
LU KWP Lublin	68	1	4	7	5	3	7	5	11	5	5	5	2	2	3	2	1
OL KWP Olsztyn	49		3	6	4	6	5	6	8	3	3	2	2	1
OP KWP Opole	14		2	1		1	1	1	2	2	2	1			1
PO KWP Poznań	71		3	8	5	10	5	7	8	5	8	2	5	1	2	2
RZ KWP Rzeszów	44		1	4	6	5	6	2	5	1	6	2	1	2	2		1
SC KWP Szczecin	32		2	2	2	3	5	2	1	3	2	5	2	1	1		1
WA KSP Warszawa	49			2	5	5	8	10	4	1	2	3	2	1	3	2	1
WA KWP Radom	63		2	10	4	5	5	7	5	1	5	5	5	3	3	1	2
WR KWP Wrocław	96		3	6	12	15	4	13	7	5	10	10	7	2	1		1
wrzesień	201809
	Razem	Liczba osób w zamachach samobójczych ogółem
Przedział wiekowy		7-12	13-18	19-24	25-29	30-34	35-39	40-44	45-49	50-54	55-59	60-64	65-69	70-74	75-79	80-84	85+	Nieustalony wiek
KWP
Razem	816	4	73	77	82	92	86	87	60	50	64	55	27	24	12	10	13
BG KWP Bydgoszcz	34		4	3	1	5	5	3	4	2	3	2	1			1
BK KWP Białystok	29		2	2	6	4	2	3	2	1		2	1	1	1		2
GD KWP Gdańsk	44	1	5	3	11	1	4	4	3	1	2	7					2
GO KWP Gorzów Wlkp.	21		5		4	1	1	3	1	2	2			1	1
KA KWP Katowice	135	1	12	21	4	18	16	17	9	8	12	8	2	4	1		2
KI KWP Kielce	42		4	2	8	5	5	2	5	2	2	2	1	2	1		1
KK KWP Kraków	71		7	5	8	6	8	13	7	4	3	2	3	1	3	1
LD KWP Łódź	91		8	18	5	10	7	9	7	7	5	8	3	2	1	1
LU KWP Lublin	48	1	7	4	6	5	4	2	3	2	5	3	2	3			1
OL KWP Olsztyn	36		4	1	6		4	4	5	3	3	3	1	1	1
OP KWP Opole	8			2			1	1			3			1
PO KWP Poznań	56		2	2	6	10	7	6	3	2	4	6	5	1		1	1
RZ KWP Rzeszów	35		2	4	2	2	4	5	1	2	5	3	3	1		1
SC KWP Szczecin	17			2	1	3	3	1	1	1	1			2	1		1
WA KSP Warszawa	32		1	2	5	8	2	2		3	4	1	2	1	1
WA KWP Radom	44		4	2	3	2	9	2	5	5	3	4	2	1		1	1
WR KWP Wrocław	73	1	6	4	6	12	4	10	4	5	7	4	1	2	1	4	2
październik	201810
	Razem	Liczba osób w zamachach samobójczych ogółem
Przedział wiekowy		7-12	13-18	19-24	25-29	30-34	35-39	40-44	45-49	50-54	55-59	60-64	65-69	70-74	75-79	80-84	85+	Nieustalony wiek
KWP
Razem	896	4	77	107	83	88	111	80	68	59	61	58	29	24	21	9	16	1
BG KWP Bydgoszcz	36		1	4	3	5	5	4	1	4	3	2	1	1		1	1
BK KWP Białystok	33		3	5	5		4	4	2	1	2	5		1			1
GD KWP Gdańsk	54		6	10	6	7	6	2	3	4	3	5	1				1
GO KWP Gorzów Wlkp.	16		1	2		1	1	3	2		1		3	2
KA KWP Katowice	153	1	13	19	14	15	18	14	11	8	15	6	5	5	4	3	2
KI KWP Kielce	37		2	6	4	3	8	2	4	1	2	2		1	1		1
KK KWP Kraków	83		10	10	6	4	11	10	5	3	4	4	6	4	2	1	2	1
LD KWP Łódź	67		8	10	5	9	5	9	5	3	4	4		2	1	1	1
LU KWP Lublin	44	1	6	1	3	6	4	4	3	5	3	4			2		2
OL KWP Olsztyn	48	1	3	6	3	4	5	6	6	1	1	3	3	3	1	1	1
OP KWP Opole	26		2	1	2	2	4	1	3	3	1	1	1	2	3
PO KWP Poznań	62		8	8	6	7	9	2	6	4	4	5	3
RZ KWP Rzeszów	47		4	2	9	4	4	6	6	3	3	4	1		1
SC KWP Szczecin	28		2	7	4	1	2	2	2	1	2	2			1		2
WA KSP Warszawa	48		2	5	1	7	6	3	2	6	7	4	1	1	1	1	1
WA KWP Radom	45	1	2	7	3	2	8	2	2	4	5	5	3		1
WR KWP Wrocław	69		4	4	9	11	11	6	5	8	1	2	1	2	3	1	1
listopad	201811
	Razem	Liczba osób w zamachach samobójczych ogółem
Przedział wiekowy		7-12	13-18	19-24	25-29	30-34	35-39	40-44	45-49	50-54	55-59	60-64	65-69	70-74	75-79	80-84	85+	Nieustalony wiek
KWP
Razem	848	3	68	108	89	92	72	78	71	57	52	46	37	30	21	10	14
BG KWP Bydgoszcz	33		1	2	3	6	3	2	2	1	2	4	2	1	1		3
BK KWP Białystok	28		3	3	5	3	4	1	3	2				2	1		1
GD KWP Gdańsk	58		5	6	5	5	7	5	7	2	2	5	4		3		2
GO KWP Gorzów Wlkp.	33	1	1	8	2	2		5	3	3	2	3	2			1
KA KWP Katowice	116	1	6	12	18	11	10	14	9	5	13		3	5	6		3
KI KWP Kielce	41		5	6	3	8	3	4	2	2	3	3	1		1
KK KWP Kraków	75		5	9	3	8	5	7	10	6	4	8	1	5	2	1	1
LD KWP Łódź	71		11	13	3	3	9	9	5	6	4	1	4	2			1
LU KWP Lublin	44		4	6	8	5	4	1	4	5	2	1	2	1		1
OL KWP Olsztyn	33		2	4	7	4	1	1	4	1	2	2	2	1			2
OP KWP Opole	18		2	1	4		2	3			1	2	1	2
PO KWP Poznań	49		3	4	7	7	3	3	3	8	5	3	2		1
RZ KWP Rzeszów	42		2	5	3	6	2	2	5	1	4	4	3	4	1
SC KWP Szczecin	42		2	10	4	2	5	3	2	2	2	3	3	1	2	1
WA KSP Warszawa	38		7	2	4	3	3	4	3	2		1	3	3	1	2
WA KWP Radom	58		4	7	3	10	4	5	6	4	5	2	3	2	1	1	1
WR KWP Wrocław	69	1	5	10	7	9	7	9	3	7	1	4	1	1	1	3
grudzień	201812
	Razem	Liczba osób w zamachach samobójczych ogółem
Przedział wiekowy		7-12	13-18	19-24	25-29	30-34	35-39	40-44	45-49	50-54	55-59	60-64	65-69	70-74	75-79	80-84	85+	Nieustalony wiek
KWP
Razem	879	4	62	94	98	109	93	97	63	60	48	59	27	25	13	8	18	1
BG KWP Bydgoszcz	30		1	1	2	5	3	4		1	3	3	1		1	2	3
BK KWP Białystok	30		3	3	4	6	2	1	4	2	3	1		1
GD KWP Gdańsk	48		4	3	10	8	2	7	4	3		2	1	2	1		1
GO KWP Gorzów Wlkp.	20	1		4	1	5	1	3		2	1	2
KA KWP Katowice	111		17	8	12	10	14	11	6	7	9	6	5	2	2		2
KI KWP Kielce	39		6	5	6	4	3	2	1	2	3	1	2	2		1	1
KK KWP Kraków	94	1	6	9	10	7	11	13	7	10	5	5	2	6	1		1
LD KWP Łódź	113	2	4	21	6	15	13	19	7	5	4	6	3	3	2	1	2
LU KWP Lublin	49		4	4	6	5	7	7	3	3	3	6			1
OL KWP Olsztyn	43		3	5	4	6	5	6	3	4		4		2			1
OP KWP Opole	15				2	7	1	1	1			1		1	1
PO KWP Poznań	57		5	6	7	5	5	4	6	6	5	5	1				2
RZ KWP Rzeszów	49		2	5	11	6	3	2	4	4	2	2	2	4	2
SC KWP Szczecin	27		1	8	2		6		3	2	3	1		1
WA KSP Warszawa	39			1	3	5	6	6	4	2	1	4	2	1		1	2	1
WA KWP Radom	40		2	2	4	4	1	5	6	1	3	5	3		2	1	1
WR KWP Wrocław	75		4	9	8	11	10	6	4	6	3	5	5			2	2

## Sheet: 2019
Zamachy samobójcze ogółem za styczeń - grudzień 2019r.
styczeń	201901
	Razem	Liczba osób w zamachach samobójczych ogółem
Przedział wiekowy		7-12	13-18	19-24	25-29	30-34	35-39	40-44	45-49	50-54	55-59	60-64	65-69	70-74	75-79	80-84	85+	Nieustalony wiek
KWP
Razem	971	3	78	114	88	108	134	75	82	58	66	60	30	27	19	13	15	1
BG KWP Bydgoszcz	23		1	3	3	4	2	1			2	4	1	1				1
BK KWP Białystok	33		4	5	3	2	4	2	2	1	3	2				5
GD KWP Gdańsk	59		4	6	4	4	12	8	4	6	4	1	1	3	2
GO KWP Gorzów Wlkp.	34			5	1	3	4	4	3	4	5	2	1		1	1
KA KWP Katowice	137	1	11	20	10	18	17	7	14	8	7	10	2	4	4		4
KI KWP Kielce	55		5	4	5	9	11	8	2	3	1	1	2	2		2
KK KWP Kraków	97		12	15	4	10	12	4	10	5	11	5	3	2		2	2
LD KWP Łódź	99		11	13	12	12	18	4	9	2	5	6	1	4	1		1
LU KWP Lublin	41		6	5	2	3	4	6	3	2	5	1	2		2
OL KWP Olsztyn	48		3	4	7	8	6	3	2	3	2	3	5	1	1
OP KWP Opole	22			3	3	1	7	2	1	3	1				1
PO KWP Poznań	62	1	2	4	10	7	2	9	9	4	5	2	2	1	2		2
RZ KWP Rzeszów	54		8	6	4	4	5	7	5	2	5	7				1
SC KWP Szczecin	31		2	2	2	4	3	1	1	3	1	4	4	2	1		1
WA KSP Warszawa	35	1	1	2	4	3	3	1	1	2	1	6	2	2	2	1	3
WA KWP Radom	43		4	3	3	4	7	2	2	4	4	4		3	2		1
WR KWP Wrocław	98		4	14	11	12	17	6	14	6	4	2	4	2		1	1
luty	201902
	Razem	Liczba osób w zamachach samobójczych ogółem
Przedział wiekowy		7-12	13-18	19-24	25-29	30-34	35-39	40-44	45-49	50-54	55-59	60-64	65-69	70-74	75-79	80-84	85+	Nieustalony wiek
KWP
Razem	900	2	60	125	97	111	85	73	77	50	54	56	42	26	15	12	15
BG KWP Bydgoszcz	35			5	5	4	1	3	1	3	2	6	2	2			1
BK KWP Białystok	37		4	2	3	7	3	4	3	6	2	2		1
GD KWP Gdańsk	51		4	9	4	7	6	1	2	3	1	6	2	1	2	2	1
GO KWP Gorzów Wlkp.	23		1	3	1	3	3	1	4	2	1		2	2
KA KWP Katowice	118	1	5	22	14	14	13	8	11	5	6	4	6	4	4		1
KI KWP Kielce	46		5	5	3	1	5	9	7		3	1	3		1	1	2
KK KWP Kraków	81		7	6	11	7	9	5	8	4	3	8	9	1	1		2
LD KWP Łódź	85		12	17	10	10	7	4	10	3	5	3	2	2
LU KWP Lublin	39		1	4	5	5	3	5	4	3	3	1	1	1		2	1
OL KWP Olsztyn	49		2	7	8	6	5	6	2	4	2	2		3	1		1
OP KWP Opole	19			3		3	3	1	1	1	1	2	2	1	1
PO KWP Poznań	59		2	9	7	6	8	6	7	4	5	3			1	1
RZ KWP Rzeszów	44		8	2	3	6	3	3	4	2	3	4	2	1	2	1
SC KWP Szczecin	54	1	4	10	3	9	5	3	3	2	4	3	1	3	1		2
WA KSP Warszawa	40			7	1	5	3	3	2	2	3	7	2			3	2
WA KWP Radom	43		1	4	5	5	6	3	2	2	7	2	4	1	1
WR KWP Wrocław	77		4	10	14	13	2	8	6	4	3	2	4	3		2	2
marzec	201903
	Razem	Liczba osób w zamachach samobójczych ogółem
Przedział wiekowy		7-12	13-18	19-24	25-29	30-34	35-39	40-44	45-49	50-54	55-59	60-64	65-69	70-74	75-79	80-84	85+	Nieustalony wiek
KWP
Razem	996	5	83	91	101	117	101	107	83	63	53	69	55	27	16	11	14
BG KWP Bydgoszcz	25		1	4	3	1	2	2	4	2	2	1	3
BK KWP Białystok	34		4		2	7	2	3	3	2	3	2	3	1	2
GD KWP Gdańsk	61		7	8	4	7	7	5	5	5	3	2	4		3		1
GO KWP Gorzów Wlkp.	23		4	1	4	2	4	1	2		1	2	1	1
KA KWP Katowice	153	2	12	13	9	18	15	16	15	9	12	10	11	4	3	2	2
KI KWP Kielce	33		3	4	2	4	3	1	2	3	2	4		4	1
KK KWP Kraków	101		5	9	10	13	9	10	5	10	10	9	2	2		3	4
LD KWP Łódź	93		7	11	12	10	10	15	8	5	1	5	4	2	2		1
LU KWP Lublin	52		6	7	7	3	7	7	4	2	1	4		2	1	1
OL KWP Olsztyn	44	1	6	6	3	1	3	5	5	5	3	5	1
OP KWP Opole	18	1	1		5	3	1	2		1	1		3
PO KWP Poznań	72		7	5	8	7	8	8	5	4	4	5	4	4	1	1	1
RZ KWP Rzeszów	51		5	3	4	12	3	6	5	2	1	4	3	2	1
SC KWP Szczecin	38		3	3	3	3	6	4	4	2	4	4	2
WA KSP Warszawa	49		2	3	7	7	3	4	4	4	1	3	5	1		2	3
WA KWP Radom	57	1	4	4	6	8	6	5	8	4	2	4	2	1		2
WR KWP Wrocław	92		6	10	12	11	12	13	4	3	2	5	7	3	2		2
kwiecień	201904
	Razem	Liczba osób w zamachach samobójczych ogółem
Przedział wiekowy		7-12	13-18	19-24	25-29	30-34	35-39	40-44	45-49	50-54	55-59	60-64	65-69	70-74	75-79	80-84	85+	Nieustalony wiek
KWP
Razem	1000	3	81	98	81	121	111	96	75	59	72	74	52	31	18	12	16
BG KWP Bydgoszcz	33		2	2	3	6	1	4	1	1	3	4	1	3			2
BK KWP Białystok	42		3	3	3	7	9	4	3	2	3	1	2		2
GD KWP Gdańsk	44		4	5	7	5	5	4	2	1	1	1	7				2
GO KWP Gorzów Wlkp.	28		3		2	4	4	2	2	1	1	4	2	1		1	1
KA KWP Katowice	131		17	16	12	14	13	12	16	5	5	8	6	1	3	1	2
KI KWP Kielce	56		5	7	5	5	1	9	5	2	3	5	4	5
KK KWP Kraków	85		4	8	8	5	8	6	9	9	8	8	3	3	2	2	2
LD KWP Łódź	108	1	13	10	12	21	13	7	6	5	6	2	8	2	2
LU KWP Lublin	55		6	4	5	6	3	8	8	4	1	2	1	3		3	1
OL KWP Olsztyn	56		5	8	2	6	4	6	2	5	4	7	5	1		1
OP KWP Opole	14		1	1	2	1	1		1		2	3		1	1
PO KWP Poznań	68		3	7	4	9	9	2	5	5	12	6	2	2	1		1
RZ KWP Rzeszów	35			3	2	6	4	3	5	4	3	1	1	1	1		1
SC KWP Szczecin	47		1	2	3	7	10	2	3	3	5	3	4	3		1
WA KSP Warszawa	35	1	4	1	1	4	3	5	2	2	2	3	1	1	2		3
WA KWP Radom	67		2	8	4	2	9	8	1	7	9	10	2	2	1	1	1
WR KWP Wrocław	96	1	8	13	6	13	14	14	4	3	4	6	3	2	3	2
maj	201905
	Razem	Liczba osób w zamachach samobójczych ogółem
Przedział wiekowy		7-12	13-18	19-24	25-29	30-34	35-39	40-44	45-49	50-54	55-59	60-64	65-69	70-74	75-79	80-84	85+	Nieustalony wiek
KWP
Razem	1054	5	86	99	115	107	105	106	103	63	57	66	76	25	13	11	17
BG KWP Bydgoszcz	33		2	4	3	4	5	3	3	1	2	2	2	1		1
BK KWP Białystok	34		3	4	4	3	4	3	1	4	2	1	2		1	1	1
GD KWP Gdańsk	66	1	5	7	8	5	8	4	4	5	6	3	7	1			2
GO KWP Gorzów Wlkp.	28		3	2	3	5	1	4	3		1	2	3	1
KA KWP Katowice	155		14	18	15	12	18	16	22	7	7	5	12	3	4	2
KI KWP Kielce	46		7	3	5	6	4	5	3	5	2	3	2			1
KK KWP Kraków	84	2	8	12	6	12	7	11	9	4	5	5	1		1	1
LD KWP Łódź	122		8	11	18	11	14	14	12	7	2	8	7	1	5	1	3
LU KWP Lublin	68		5	5	6	5	8	6	9	5	6	6	2	2	1		2
OL KWP Olsztyn	49		2	4	4	7	2	5	4	3	4	4	3	4		2	1
OP KWP Opole	17		2	1	1	2	1	1	5			2	1	1
PO KWP Poznań	48		3		5	4	2	4	3	8	4	4	5	4		1	1
RZ KWP Rzeszów	46		1	6	5	3	2	8	5		4	5	3	2	1		1
SC KWP Szczecin	47		6	5	5	4	6	3	4	2	1	6	1	1		1	2
WA KSP Warszawa	50	1	2	3	9	6	3	6	5	2	2	2	7	1			1
WA KWP Radom	53		4	3	5	7	4	3	3	4	7		10	2			1
WR KWP Wrocław	108	1	11	11	13	11	16	10	8	6	2	8	8	1			2
czerwiec	201906
	Razem	Liczba osób w zamachach samobójczych ogółem
Przedział wiekowy		7-12	13-18	19-24	25-29	30-34	35-39	40-44	45-49	50-54	55-59	60-64	65-69	70-74	75-79	80-84	85+	Nieustalony wiek
KWP
Razem	1118	7	72	115	111	132	136	114	81	70	73	75	52	35	19	13	13
BG KWP Bydgoszcz	32	1	1	1	7	5	3	2	1	2	2	5	1	1
BK KWP Białystok	40		2	4	4	4	3	7	3	2	3	3	3		1		1
GD KWP Gdańsk	73		9	7	9	10	7	8	2	6	1	8	2	2		2
GO KWP Gorzów Wlkp.	32		3	2	5	1	8	3	2	1	3	1	1	1	1
KA KWP Katowice	146	3	12	14	16	24	17	14	11	9	6	7	2	5	2	2	2
KI KWP Kielce	49		1	7	4	1	6	6	3	6	1	2	5	4	3
KK KWP Kraków	116		11	7	8	9	17	15	5	8	14	8	7	1	2	2	2
LD KWP Łódź	119		7	12	12	17	17	11	13	5	10	3	5	3	1	2	1
LU KWP Lublin	66	1	5	6	3	6	8	10	5	5	3	4	3	3	1	1	2
OL KWP Olsztyn	45		3	10	2	5	6	6	2	2	3	3	2		1
OP KWP Opole	21		1	2	1	3	2	2	3	2	2	2	1
PO KWP Poznań	68		4	4	6	10	8	8	4	4	3	6	5	5	1
RZ KWP Rzeszów	48		1	2	7	5	5	2	8	4	4	6	2	1	1
SC KWP Szczecin	39			7	4	3	7	2	1	5	3	3	1	3
WA KSP Warszawa	48		4	4	5	7	3	4	1	3	7	2	3	2			3
WA KWP Radom	68		3	10	10	8	10	4	6	3	4	5	1	1	1	1	1
WR KWP Wrocław	108	2	5	16	8	14	9	10	11	3	4	7	8	3	4	3	1
lipiec	201907
	Razem	Liczba osób w zamachach samobójczych ogółem
Przedział wiekowy		7-12	13-18	19-24	25-29	30-34	35-39	40-44	45-49	50-54	55-59	60-64	65-69	70-74	75-79	80-84	85+	Nieustalony wiek
KWP
Razem	1041	2	53	96	94	126	134	97	81	70	80	63	51	35	22	16	19	2
BG KWP Bydgoszcz	43		2	4	3	2	7	6	3	2	5	6			1	1		1
BK KWP Białystok	52		6	5	4	8	6	5	4	5	2	2	1	1	2	1
GD KWP Gdańsk	50		3	2	2	4	8	6	2	3	7	5	2	1	2	1	2
GO KWP Gorzów Wlkp.	37			3	4	7	5	2	2	2	4	2	2	2			2
KA KWP Katowice	123		9	8	12	18	14	13	15	5	7	6	6	3	6	1
KI KWP Kielce	29		4		2	6	1	3	4		1	2	3	3
KK KWP Kraków	81		6	8	9	11	10	5	3	9	4	3	6	4	1		2
LD KWP Łódź	122	1	3	17	19	10	20	7	8	8	9	8	3	3		3	3
LU KWP Lublin	59		2	7	7	7	6	6	5	1	6	3	4	1	1	2	1
OL KWP Olsztyn	67		3	4	5	10	7	6	7	3	3	8	2	3	2	2	2
OP KWP Opole	21			3	1	3	3	1	1	3	3		1	1	1
PO KWP Poznań	64		4	8	4	7	5	7	7	7	3	4	2	3	1	1	1
RZ KWP Rzeszów	51	1	2	4	1	9	3	4	2	6	7	4	6		1	1
SC KWP Szczecin	57		2	5	5	5	7	7	5	2	3	5	6	1	2	2
WA KSP Warszawa	43		2	2	8	3	9	5	1		3	1	2	3			3	1
WA KWP Radom	55			7	2	7	8	6	7	7	5	2	1	2			1
WR KWP Wrocław	87		5	9	6	9	15	8	5	7	8	2	4	4	2	1	2
sierpień	201908
	Razem	Liczba osób w zamachach samobójczych ogółem
Przedział wiekowy		7-12	13-18	19-24	25-29	30-34	35-39	40-44	45-49	50-54	55-59	60-64	65-69	70-74	75-79	80-84	85+	Nieustalony wiek
KWP
Razem	1064	2	70	81	113	128	123	97	88	66	78	68	56	44	13	16	19	2
BG KWP Bydgoszcz	37		4	4	2	3	8	5		3	3	2	1			1	1
BK KWP Białystok	45		4	4	4	6	7	2	4	2	3	6	3
GD KWP Gdańsk	63		7	4	8	4	9	8	6	2	3	4	2	5		1
GO KWP Gorzów Wlkp.	26		1	4	3	5	4	1	3			1	2	1	1
KA KWP Katowice	149		11	14	16	23	18	12	11	12	6	11	5	5	2	1	2
KI KWP Kielce	49	1	4	1	5	5	4	6	1	3	7	4	4	1	2	1
KK KWP Kraków	84		5	6	11	8	7	7	7	9	8	4	3	3	2	2	2
LD KWP Łódź	110		3	6	11	12	17	10	13	7	8	7	6	3		5	2
LU KWP Lublin	65		5	4	7	10	6	5	5	5	7	3	2	3	2			1
OL KWP Olsztyn	60	1	5	8	7	6	8	6	4	4	1	4	3			1	2
OP KWP Opole	20		1	1	1	5	3	1	1			3	2	1			1
PO KWP Poznań	57		2	3	3	7	5	6	6	1	7	4	6	2	1	2	2
RZ KWP Rzeszów	50		4	4	8	4	4	6	3	3	3	2	2	5		2
SC KWP Szczecin	43		1	1	2	8	3	5	4	3	5	2	3	3	1		2
WA KSP Warszawa	42		1	3	3	5	6	4	4	4	2	3		5			2
WA KWP Radom	76		4	6	8	2	6	5	9	7	10	5	9	3			1	1
WR KWP Wrocław	88		8	8	14	15	8	8	7	1	5	3	3	4	2		2
wrzesień	201909
	Razem	Liczba osób w zamachach samobójczych ogółem
Przedział wiekowy		7-12	13-18	19-24	25-29	30-34	35-39	40-44	45-49	50-54	55-59	60-64	65-69	70-74	75-79	80-84	85+	Nieustalony wiek
KWP
Razem	901	3	71	84	96	103	98	91	71	53	63	58	40	35	13	11	9	2
BG KWP Bydgoszcz	37		1	5	8	4	1	4	2	1	1	5		3	1		1
BK KWP Białystok	33	1	4	2	3	2	4	3	3	4	1	3		2	1
GD KWP Gdańsk	54	2	9	6	5	8	5	5	1	3	2	4	2			1	1
GO KWP Gorzów Wlkp.	29		1		3	6	4	4	1	1	2	4	1	1		1
KA KWP Katowice	145		14	21	19	16	14	13	14	9	11	3	4	2	1	1	3
KI KWP Kielce	25		2	2	8	4	3			2	1	1	1	1
KK KWP Kraków	87		9	4	7	5	13	8	9	6	8	6	3	5	2	1	1
LD KWP Łódź	73		10	5	9	11	5	10	4	4	5	4	1	2	1	2
LU KWP Lublin	42		3	5	3	3	3	1	3	3	5	2	5	2	4
OL KWP Olsztyn	55		3	9	9	7	7	5	6	2	1	4	1	1
OP KWP Opole	17		1	1	1	2	3	1	2			3	2			1
PO KWP Poznań	60		3	3	5	6	4	9	5	5	6	4	4	5			1
RZ KWP Rzeszów	37		5	3	1	3	5	5	5	2	2	3	2	1
SC KWP Szczecin	36			5	2	3	6	7	4	2	2	1	2	1		1
WA KSP Warszawa	47		2	4	4	8	5	5	3	1	5	1	5	3	1
WA KWP Radom	52			3	5	4	7	4	6	3	6	6	3	1	2		2
WR KWP Wrocław	72		4	6	4	11	9	7	3	5	5	4	4	5		3		2
październik	201910
	Razem	Liczba osób w zamachach samobójczych ogółem
Przedział wiekowy		7-12	13-18	19-24	25-29	30-34	35-39	40-44	45-49	50-54	55-59	60-64	65-69	70-74	75-79	80-84	85+	Nieustalony wiek
KWP
Razem	993	6	96	103	95	97	103	108	71	69	53	59	43	41	16	16	15	2
BG KWP Bydgoszcz	38		4	4	1	7		2	5	3	3	3	3	2			1
BK KWP Białystok	32		4	2	5	4	4	1	3	3	1	2	1			1	1
GD KWP Gdańsk	44		6	4	4	4	5	8	2	5	2	2		1			1
GO KWP Gorzów Wlkp.	43		4	2	4	5	6	4	5	1	1	5	2	2	1			1
KA KWP Katowice	133	2	10	14	15	16	16	10	7	13	9	6	6	4	2	2	1
KI KWP Kielce	40		3	3	3	3	5	3	5	3	3	1	3	3	1	1
KK KWP Kraków	84		11	12	7	10	3	8	4	6	5	5	4	4	3	1	1
LD KWP Łódź	114	1	6	15	8	16	12	17	14	4	3	4	4	4	3	1	2
LU KWP Lublin	49		8	3		4	6	8	2	3	2	7	2			2	1	1
OL KWP Olsztyn	47		5	11	4	3	2	7	1	1	2	4	1	4	1	1
OP KWP Opole	11		1	1	1	1	2		1	2				1			1
PO KWP Poznań	67	1	5	3	10	4	7	8	5	6	2	4	2	4	1	2	3
RZ KWP Rzeszów	45		5	6	2	3	7	5	2	4	6	1	1	3
SC KWP Szczecin	47		3	4	8	7	6		4	5	1	4	3	1			1
WA KSP Warszawa	49		5	1	4	2	4	9	5	5	4	3	4	1	2
WA KWP Radom	54		5	4	6	5	5	7	3	4	4	2	3	2	1	2	1
WR KWP Wrocław	96	2	11	14	13	3	13	11	3	1	5	6	4	5	1	3	1
listopad	201911
	Razem	Liczba osób w zamachach samobójczych ogółem
Przedział wiekowy		7-12	13-18	19-24	25-29	30-34	35-39	40-44	45-49	50-54	55-59	60-64	65-69	70-74	75-79	80-84	85+	Nieustalony wiek
KWP
Razem	958	4	84	107	71	102	106	95	82	62	62	64	41	28	18	18	12	2
BG KWP Bydgoszcz	31		2	4	2	1	3	3	3	3	4	2	2	1			1
BK KWP Białystok	43		4	6	4	7	3	4	1	4	1	4	2		1	1		1
GD KWP Gdańsk	49		5	5	3	4	3	6	3	5	2	5	1	5	1		1
GO KWP Gorzów Wlkp.	36		2	4	3	2	5	4	3	2	3	4		2	1	1
KA KWP Katowice	122		15	11	12	11	16	10	13	7	9	4	4	5	1	3	1
KI KWP Kielce	36		4	3	4	3	8	4	2	2	1	1	3		1
KK KWP Kraków	89		10	11	4	7	8	14	8	5	7	5	5	1	3		1
LD KWP Łódź	110		9	13	10	12	10	18	11	4	5	5	6	4	1	1	1
LU KWP Lublin	62		5	6	4	4	10	4	5	6	7	2	4		1	2	1	1
OL KWP Olsztyn	33		1	6	2	3	7	3	3	1	2	1	2		1	1
OP KWP Opole	23		1	4	1	3		2	2	2	1	3	1	1	1		1
PO KWP Poznań	59		3	2	4	8	10	10	3	4	6	4	1	1	1	1	1
RZ KWP Rzeszów	37	2	4	2	1	4	2	3	3	4	2	5	1	1	1	2
SC KWP Szczecin	42		5	8	3	3	3	3	3	3	1	6	2	2
WA KSP Warszawa	39	1	3	3	3	2	4	3	7	4	2	4			1	1	1
WA KWP Radom	61		7	7	1	10	5		7	4	5	3	2	3	2	2	3
WR KWP Wrocław	86	1	4	12	10	18	9	4	5	2	4	6	5	2	1	3
grudzień	201912
	Razem	Liczba osób w zamachach samobójczych ogółem
Przedział wiekowy		7-12	13-18	19-24	25-29	30-34	35-39	40-44	45-49	50-54	55-59	60-64	65-69	70-74	75-79	80-84	85+	Nieustalony wiek
KWP
Razem	965	4	71	113	121	111	101	83	77	58	46	76	40	17	18	13	16
BG KWP Bydgoszcz	34	1	1	8	2	4	3	3	1	1	2	2	4	1		1
BK KWP Białystok	36		4	4	5	4	3			7		1	5	1	2
GD KWP Gdańsk	61		5	8	9	10	5	4	4	3	1	8	2		1	1
GO KWP Gorzów Wlkp.	30		1	5	5	2	2	2	3	2	3	2	1		1	1
KA KWP Katowice	108	1	7	20	11	10	9	14	15	8	3	4	3	2		1
KI KWP Kielce	48		2	5	8	5	6	8	3	2	1	5	1		1		1
KK KWP Kraków	86		8	9	13	11	9	6	6	1	5	7	3	2	3	2	1
LD KWP Łódź	97		8	11	5	11	13	8	12	6	6	6	2	3	2	1	3
LU KWP Lublin	69		6	4	7	11	9	4	4	8	3	8	2			2	1
OL KWP Olsztyn	58		2	4	9	7	8	3	2	5	2	6	3	2	2	1	2
OP KWP Opole	12				3	2	1	2	1		1	2
PO KWP Poznań	63	1	4	6	12	11	6	4	3	1	1	5	2	3	2		2
RZ KWP Rzeszów	47		6	6	5	3	4	5	3	4	2	6	2		1
SC KWP Szczecin	45		3	2	5	6	5	6	3		4	5	2		1	1	2
WA KSP Warszawa	40		6	7	3	6	5	3	4		1	1	1	1		1	1
WA KWP Radom	43		3	2	6	1	3	8	6	4	5	2	1		1		1
WR KWP Wrocław	88	1	5	12	13	7	10	3	7	6	6	6	6	2	1	1	2

## Sheet: 2020
Zamachy samobójcze ogółem za styczeń - grudzień 2020r.
styczeń	202001
	Razem	Liczba osób w zamachach samobójczych ogółem
Przedział wiekowy		7-12	13-18	19-24	25-29	30-34	35-39	40-44	45-49	50-54	55-59	60-64	65-69	70-74	75-79	80-84	85+	Nieustalony wiek
KWP
Razem	1002		82	121	101	112	116	101	75	66	59	61	41	25	20	10	12
BG KWP Bydgoszcz	43		4	3	7	2	2	5	3	4	4	4	3	1		1
BK KWP Białystok	45		2	3	3	5	9	5	3	3	3	3	2	2	2
GD KWP Gdańsk	45		6	6	2	9	1	6	1	3	2	3	3	1	2
GO KWP Gorzów Wlkp.	34		3	7	3	3	4			4	3	6		1
KA KWP Katowice	149		10	22	14	15	18	20	11	11	9	6	4	3	2	3	1
KI KWP Kielce	33		3	3	5	1	4	3	2	2	2	3		2	1	1	1
KK KWP Kraków	75		5	13	8	10	3	9	5	3	2	5	5	3	2		2
LD KWP Łódź	101		7	12	8	12	17	9	7	5	8	4	5	3	1	1	2
LU KWP Lublin	63		10	10	11	7	4	2	5		2	4	2	1	3	1	1
OL KWP Olsztyn	53		4	1	9	7	10	1	7	5	4	3	1		1
OP KWP Opole	14		2	1	2	1	1	3		2	1		1
PO KWP Poznań	69		2	10	5	9	12	9	5	3	5		3	2	3		1
RZ KWP Rzeszów	57		7	9	3	7	3	4	3	4	6	3	2	3	2	1
SC KWP Szczecin	58		4	6	6	4	13	4	5	5	4	4		1	1		1
WA KSP Warszawa	39		3	5	3	1	6	4	5	4	1	2	2	1		1	1
WA KWP Radom	54		7	3	7	10	2	4	3	6		6	4	1			1
WR KWP Wrocław	70		3	7	5	9	7	13	10	2	3	5	4			1	1
luty	202002
	Razem	Liczba osób w zamachach samobójczych ogółem
Przedział wiekowy		7-12	13-18	19-24	25-29	30-34	35-39	40-44	45-49	50-54	55-59	60-64	65-69	70-74	75-79	80-84	85+	Nieustalony wiek
KWP
Razem	966	3	79	104	102	96	90	98	90	61	58	70	44	36	9	10	15	1
BG KWP Bydgoszcz	28		4	2	1	2	3	2	2	3	2	2		3	1	1
BK KWP Białystok	41		2	5	2	3	6	8	4	4	1	3	1	1	1
GD KWP Gdańsk	43	1	6	3	5	1	3	7	5	3	2	1	4	1			1
GO KWP Gorzów Wlkp.	18			2	2	3	2	3	1	1	1	3
KA KWP Katowice	171		12	22	21	20	16	18	19	8	14	11	6	2		1	1
KI KWP Kielce	49		1	1	8	7	5	4	3	2	4	5	4	3			2
KK KWP Kraków	102		6	18	12	10	9	8	7	9	4	4	4	4	3	1	3
LD KWP Łódź	97	1	10	7	15	13	5	6	10	6	5	7	4	5			3
LU KWP Lublin	54		4	7	4	8	6	5	6	1		6	3	2	1	1
OL KWP Olsztyn	41		5	4	5		7	2	6	4	5	2		1
OP KWP Opole	15		5	1	1	2	1			1	1		1	1		1
PO KWP Poznań	52		2	5	3	5	9	5	6	3	2	7	1	2	1		1
RZ KWP Rzeszów	48		2	7	2	7	2	6	4	5	3	4	1	3	1		1
SC KWP Szczecin	44	1	7	5	7	5	3	2		1	3	3	4	1		2
WA KSP Warszawa	48		4	3	4	3	3	4	6	4	4	2	5	2		1	2	1
WA KWP Radom	45		4	7	3	4	5	7	3	1	4	3	1	1	1	1
WR KWP Wrocław	70		5	5	7	3	5	11	8	5	3	7	5	4		1	1
marzec	202003
	Razem	Liczba osób w zamachach samobójczych ogółem
Przedział wiekowy		7-12	13-18	19-24	25-29	30-34	35-39	40-44	45-49	50-54	55-59	60-64	65-69	70-74	75-79	80-84	85+	Nieustalony wiek
KWP
Razem	883	2	53	97	93	79	117	100	61	66	59	55	40	19	8	15	19
BG KWP Bydgoszcz	34		2	3	3	5	4	4	1	2	4	3			1		2
BK KWP Białystok	33		2	5	5	2	8	2	3			2	1	1	1	1
GD KWP Gdańsk	39		4	3	4	5	6	2	5	2	3	3		1			1
GO KWP Gorzów Wlkp.	26			4	3	2	3	2	2	2	2	3	2	1
KA KWP Katowice	119		10	18	8	9	13	16	11	7	9	6	3	3		3	3
KI KWP Kielce	35		3	4	2	4	5	1	4	2	5		2			1	2
KK KWP Kraków	83		5	11	12	5	17	5	4	6	2	4	7	2	1		2
LD KWP Łódź	121	1	6	17	12	8	15	17	7	10	6	9	3	2	2	2	4
LU KWP Lublin	42		1	5	6	3	5	2	1	5	4	6	3		1
OL KWP Olsztyn	37		4	3	2	5	4	4	2	5	2	2	2			2
OP KWP Opole	13		2	1		4	2	2	1	1
PO KWP Poznań	53		1	4	5	3	4	9	4	5	6	1	4	2	2	1	2
RZ KWP Rzeszów	46		1	4	4	6	7	10	1	3	3	2	4				1
SC KWP Szczecin	40		3	5	3	3	4	5	5	6	2	1		2		1
WA KSP Warszawa	45		5	6	6	2	4	4	4	1	5	2	2	3			1
WA KWP Radom	59		3		8	6	7	9	5	3	4	6	3	1		3	1
WR KWP Wrocław	58	1	1	4	10	7	9	6	1	6	2	5	4	1		1
kwiecień	202004
	Razem	Liczba osób w zamachach samobójczych ogółem
Przedział wiekowy		7-12	13-18	19-24	25-29	30-34	35-39	40-44	45-49	50-54	55-59	60-64	65-69	70-74	75-79	80-84	85+	Nieustalony wiek
KWP
Razem	862	1	48	89	103	92	92	88	76	54	51	71	32	30	13	9	12	1
BG KWP Bydgoszcz	21			1	3	2	3	1	1	1	1	4		2	1		1
BK KWP Białystok	22			3	3	1	5	2	2		2	1			2		1
GD KWP Gdańsk	36		4	3		4	3	7	2	1	5	4	2		1
GO KWP Gorzów Wlkp.	28		1		2	5	2	4	4	2	1	5	1	1
KA KWP Katowice	120		11	13	15	16	10	10	11	8	6	8	6	3		2	1
KI KWP Kielce	40		3	4	3	4	3	5	3	3	5	2	3	1	1
KK KWP Kraków	90		10	7	10	6	9	12	7	6	2	11	4	4	1		1
LD KWP Łódź	110		5	13	19	18	11	8	9	5	5	6	2	6	2	1
LU KWP Lublin	51		5	4	6	4	4	6	2	7	5	2	3	1	1	1
OL KWP Olsztyn	30		1	8	2		7	2	4	1	1	1		2			1
OP KWP Opole	15		1	2	1	3	1	1	1			2	1			1	1
PO KWP Poznań	53		4	3	6	8	8	6	3	3	3	3	3	2			1
RZ KWP Rzeszów	50		1	6	6	3	5	4	7	5	3	6		2		2
SC KWP Szczecin	30			2	3	1	3	4	3	5	2	1	1	2	1		2
WA KSP Warszawa	40		1	5	3	4	6	1	6	2	3	4	2			1	1	1
WA KWP Radom	47		1	3	4	6	7	5	5	2	4	3	2	3	2
WR KWP Wrocław	79	1		12	17	7	5	10	6	3	3	8	2	1	1	1	2
maj	202005
	Razem	Liczba osób w zamachach samobójczych ogółem
Przedział wiekowy		7-12	13-18	19-24	25-29	30-34	35-39	40-44	45-49	50-54	55-59	60-64	65-69	70-74	75-79	80-84	85+	Nieustalony wiek
KWP
Razem	1069	2	58	90	105	133	120	126	92	77	58	70	47	31	22	19	19
BG KWP Bydgoszcz	32			5	5	3	5	1	4	2	2	1	1	1	1		1
BK KWP Białystok	38		1	2	7	4	6	5		2	4	4		1	2
GD KWP Gdańsk	66		8	6	3	8	9	9	4	3	5	4	2	3	2
GO KWP Gorzów Wlkp.	19			2		3	3	5		2		2		1		1
KA KWP Katowice	143		8	15	9	16	14	21	17	9	8	12	4	4	3	2	1
KI KWP Kielce	43		2	3	4	2	4	4	3	4	5	5	2		2	1	2
KK KWP Kraków	93		5	10	11	8	9	14	9	4	5	2	7	3		4	2
LD KWP Łódź	133	1	4	7	17	21	18	12	16	9	6	8	4	4	5	1
LU KWP Lublin	56	1	8	4	5	6	4	6	4	6	2	3	3	1	1	1	1
OL KWP Olsztyn	57		7	6	9	6	5	4	5	4	2	3	4	1		1
OP KWP Opole	13			2	1			1		3		4	2
PO KWP Poznań	77			6	8	11	10	13	8	3	4	5	5	3			1
RZ KWP Rzeszów	47		3	1	2	11	6	5	3	9		6		1
SC KWP Szczecin	65		5	7	5	13	7	8	6	1	4	4	1	2		1	1
WA KSP Warszawa	52			7	4	3	3	6	3	7	1	2	6		2	2	6
WA KWP Radom	50		4	2	3	7	2	8	3	5	4	2	2	2	2	2	2
WR KWP Wrocław	85		3	5	12	11	15	4	7	4	6	3	4	4	2	3	2
czerwiec	202006
	Razem	Liczba osób w zamachach samobójczych ogółem
Przedział wiekowy		7-12	13-18	19-24	25-29	30-34	35-39	40-44	45-49	50-54	55-59	60-64	65-69	70-74	75-79	80-84	85+	Nieustalony wiek
KWP
Razem	1163	2	66	115	122	112	135	125	87	83	77	91	59	37	18	16	17	1
BG KWP Bydgoszcz	38		5	2	8	4	4	3	1		3	2		1	2		2	1
BK KWP Białystok	49		1	7	6	5	10	5	4	2	4	4		1
GD KWP Gdańsk	69		8	7	4	10	7	4	4	7	3	6	2	2	2		3
GO KWP Gorzów Wlkp.	13		1	2	1		1	2	1			2	2			1
KA KWP Katowice	154		11	20	19	17	14	15	8	14	13	12	4	3	3	1
KI KWP Kielce	55		1	2	5	6	6	6	4	6	5	7	4	1		1	1
KK KWP Kraków	126	2	5	12	5	19	15	19	10	8	5	11	9	1		4	1
LD KWP Łódź	114		9	13	14	11	13	10	8	11	6	7	2	5	3	2
LU KWP Lublin	64		3	5	7	4	6	6	3	3	7	9	5	5		1
OL KWP Olsztyn	69		2	4	4	6	12	9	10	6	3	4	7	2
OP KWP Opole	26		1	3	2	1		3	2	6	3	2	1	1			1
PO KWP Poznań	64		3	5	4	5	11	6	2	3	7	10	3	1	1	2	1
RZ KWP Rzeszów	61		3	8	8	1	2	6	7	4	3	6	3	2	2	3	3
SC KWP Szczecin	43		5	3	5	9	9	6		2	1		1	1	1
WA KSP Warszawa	53		2	4	6	5	5	5	8	3	2	2	3	6	1		1
WA KWP Radom	66		1	4	7	2	6	7	8	4	12	3	7		1	1	3
WR KWP Wrocław	99		5	14	17	7	14	13	7	4		4	6	5	2		1
lipiec	202007
	Razem	Liczba osób w zamachach samobójczych ogółem
Przedział wiekowy		7-12	13-18	19-24	25-29	30-34	35-39	40-44	45-49	50-54	55-59	60-64	65-69	70-74	75-79	80-84	85+	Nieustalony wiek
KWP
Razem	1105	3	44	109	113	114	118	106	107	70	69	96	59	48	17	15	17
BG KWP Bydgoszcz	29			1	3	5	3	2	4	1	1	4	2	3
BK KWP Białystok	50		5	4	5	7	8	2	7	3	1	3	1			2	2
GD KWP Gdańsk	83		3	10	9	13	6	12	6	4	6	5	4	3	1	1
GO KWP Gorzów Wlkp.	29		1	4	2	1	4	6			1	5	1	3			1
KA KWP Katowice	153		8	21	21	11	17	24	10	9	3	10	3	9	3	1	3
KI KWP Kielce	61		4	7	8	4	4	6	2	2	7	9	1	3		2	2
KK KWP Kraków	111	1	2	13	6	12	11	4	15	6	14	12	5	4	1	3	2
LD KWP Łódź	93		5	13	8	11	7	5	9	10	4	7	7	5	1		1
LU KWP Lublin	56		2	5	5	6	9	6	5	4	6		4	1	1	1	1
OL KWP Olsztyn	42			5	4	2	6	3	7	1	2	4	5		1	2
OP KWP Opole	16					3	1	2	2	1	3		1	1	1	1
PO KWP Poznań	77		2	6	11	7	4	9	5	10	3	9	5	3	1		2
RZ KWP Rzeszów	46	1	2	3	5	7	6	3	4	4	2	4	3	1	1
SC KWP Szczecin	49		1	3	4	3	10	5	4	4	6	5	1	2	1
WA KSP Warszawa	51		2		3	8	4	6	8	2	3	2	4	6	1	1	1
WA KWP Radom	70	1	4	7	7	8	2	3	11	4	2	10	5	2	3	1
WR KWP Wrocław	89		3	7	12	6	16	8	8	5	5	7	7	2	1		2
sierpień	202008
	Razem	Liczba osób w zamachach samobójczych ogółem
Przedział wiekowy		7-12	13-18	19-24	25-29	30-34	35-39	40-44	45-49	50-54	55-59	60-64	65-69	70-74	75-79	80-84	85+	Nieustalony wiek
KWP
Razem	1081	1	73	107	122	109	137	112	84	71	66	68	45	37	19	13	16	1
BG KWP Bydgoszcz	48		3	5	6	3	6	2	6	5	3	3	2	1	1	2
BK KWP Białystok	47		5	4	7	4	7	7	6	3	3	1
GD KWP Gdańsk	76		8	5	15	7	9	11	2	8	2	4	2	1	2
GO KWP Gorzów Wlkp.	27		1	2	1	4	4	2	1	3	2	5	1		1
KA KWP Katowice	141		5	16	18	19	14	15	8	8	9	10	6	2	4	2	5
KI KWP Kielce	55		7	8	5	5	8	4	4	2	3	3	3	3
KK KWP Kraków	101	1	6	6	10	8	15	14	6	7	5	9	4	6	2	2
LD KWP Łódź	101		7	14	9	13	18	10	10	4	5	4	3	1		2	1
LU KWP Lublin	55		4	7	2	5	5	4	3	2	6	8	4	1	2	2
OL KWP Olsztyn	59		2	6	5	4	10	8	9	3	5	1	3	2			1
OP KWP Opole	20		2	2	1	3		2	1	2	3	1		2			1
PO KWP Poznań	60		2	3	8	5	11	12	4	1	5	3	1	2	2		1
RZ KWP Rzeszów	56		8	2	5	4	7	4	6	7	2	2	2	3	1	1	2
SC KWP Szczecin	43		5	4	5	2	2	4	5	3	2	3	3	4	1
WA KSP Warszawa	34			5	4	5	5	1	2	3	1	1	3	2			2
WA KWP Radom	59		5	8	5	5	6	5		8	3	6	4	1			2	1
WR KWP Wrocław	99		3	10	16	13	10	7	11	2	7	4	4	6	3	2	1
wrzesień	202009
	Razem	Liczba osób w zamachach samobójczych ogółem
Przedział wiekowy		7-12	13-18	19-24	25-29	30-34	35-39	40-44	45-49	50-54	55-59	60-64	65-69	70-74	75-79	80-84	85+	Nieustalony wiek
KWP
Razem	995	5	84	112	77	109	107	103	79	79	60	58	45	29	21	15	11	1
BG KWP Bydgoszcz	28			1	4	5	1	4	4	1	2	1	1	1	2		1
BK KWP Białystok	42		2	5	1	7	6	6	3	2	3	2	1	3		1
GD KWP Gdańsk	67		6	10	4	6	6	5	3	7	9	4	3	3	1
GO KWP Gorzów Wlkp.	38		6	5	3	3	3	4	2	4	3	2	2	1
KA KWP Katowice	136		10	20	12	13	15	16	8	11	7	10	7	4	2	1
KI KWP Kielce	42		4	4	5	2	4	3	5	5	1	2	3	1	3
KK KWP Kraków	90		12	10	6	8	6	8	9	4	9	5	7	2		3	1
LD KWP Łódź	95	3	7	8	8	12	10	6	10	8	5	4	5	1	3	2	3
LU KWP Lublin	60		8	8	2	3	10	10	3	3	4	3	1	1	1	1	2
OL KWP Olsztyn	52	1	7	6	2	5	5	2	2	6	1	4	4	3	3	1
OP KWP Opole	11			1	1	2	2	2	1			1					1
PO KWP Poznań	53		3	7	3	6	4	9	6	6	2	3	1	1		1	1
RZ KWP Rzeszów	42		4	4	3	8	2	2		4	2	5	3	2		1	2
SC KWP Szczecin	43		3	4	3	5	6	8	3	1	2	4	1	1		1		1
WA KSP Warszawa	36		4	2	3	5	6	3	2	2	3		1	1	3	1
WA KWP Radom	68	1	3	6	7	7	8	6	6	7	5	5	1	3	2	1
WR KWP Wrocław	92		5	11	10	12	13	9	12	8	2	3	4	1	1	1
październik	202010
	Razem	Liczba osób w zamachach samobójczych ogółem
Przedział wiekowy		7-12	13-18	19-24	25-29	30-34	35-39	40-44	45-49	50-54	55-59	60-64	65-69	70-74	75-79	80-84	85+	Nieustalony wiek
KWP
Razem	988	2	77	111	98	112	118	86	86	56	57	62	64	21	13	16	9
BG KWP Bydgoszcz	37			4	5	5	2	3	1	4	5	1	4			3
BK KWP Białystok	53		6	9	7	5	3	1	7	1	7	5	1		1
GD KWP Gdańsk	60	1	10	5	5	4	6	5	4	3	3	5	4	2	1	2
GO KWP Gorzów Wlkp.	31		1	5	3	2	5	2	3	2		5	1	1	1
KA KWP Katowice	140	1	10	16	16	16	16	14	9	5	7	12	6	4	2	5	1
KI KWP Kielce	37		3	5		7	5	4	2	4	2	4			1
KK KWP Kraków	104		9	9	11	6	14	12	9	11	5	7	5	3	1	1	1
LD KWP Łódź	83		3	9	9	13	14	10	6	4	2	3	7	1	2
LU KWP Lublin	46		2	6	2	4	6	6	6	3	3	2	6
OL KWP Olsztyn	52		3	5	2	7	8	4	3	2	8	3	4			2	1
OP KWP Opole	18		1	3	2	2	2		3			1	1	1		1	1
PO KWP Poznań	71		7	8	7	11	10	6	7	2	3	3	6				1
RZ KWP Rzeszów	42		4	5	6	5	2	2	4	4	1	2	4	3
SC KWP Szczecin	36			4	4	5	5	2	8	2	1	2	1				2
WA KSP Warszawa	58		11	6	4	5	7	7	4	1	3		4	3		2	1
WA KWP Radom	47		1	6	4	5	3	4	4	5	4	3	3	2	2		1
WR KWP Wrocław	73		6	6	11	10	10	4	6	3	3	4	7	1	2
listopad	202011
	Razem	Liczba osób w zamachach samobójczych ogółem
Przedział wiekowy		7-12	13-18	19-24	25-29	30-34	35-39	40-44	45-49	50-54	55-59	60-64	65-69	70-74	75-79	80-84	85+	Nieustalony wiek
KWP
Razem	884	2	78	80	82	108	95	91	77	52	56	52	37	30	18	13	11	2
BG KWP Bydgoszcz	34		1	7	2	5	1	3		1	7	2	3	2
BK KWP Białystok	39		5	3	4	6	4	6	2	2	4	1			2
GD KWP Gdańsk	45		6	7	7	3	4	1	5	4	3	1	2				1	1
GO KWP Gorzów Wlkp.	25		1	3	2	3	2	6	1			1	1	3	1	1
KA KWP Katowice	134	1	16	8	13	16	10	16	13	6	7	13	5	2	5	2	1
KI KWP Kielce	37		1	1	5	2	8	3	4	4	3	3	2				1
KK KWP Kraków	85		5	3	5	12	11	13	7	4	4	7	3	4	3	2	2
LD KWP Łódź	98		9	5	14	9	14	7	9	10	7	3	5	3	2		1
LU KWP Lublin	36		6	5	2	3	5	4	2	2	1	2	3	1
OL KWP Olsztyn	37		3	4		8	6	6	5	3	2
OP KWP Opole	18			3	1	2	2		2			2	1	1	3		1
PO KWP Poznań	56		1	3	6	5	10	3	6	1	5	4	5	4		3
RZ KWP Rzeszów	41		4	4	3	5	3	6	6	2	1	2	1	3	1
SC KWP Szczecin	34		1	5	4	6	3	3	5	3	2			1			1
WA KSP Warszawa	43		4	5	5	5	3	3	4	3	2	2	1	3		1	1	1
WA KWP Radom	44		6	2	2	8	4	3	2	4	4	4	1	2		1	1
WR KWP Wrocław	78	1	9	12	7	10	5	8	4	3	4	5	4	1	1	3	1
grudzień	202012
	Razem	Liczba osób w zamachach samobójczych ogółem
Przedział wiekowy		7-12	13-18	19-24	25-29	30-34	35-39	40-44	45-49	50-54	55-59	60-64	65-69	70-74	75-79	80-84	85+	Nieustalony wiek
KWP
Razem	1015	6	72	107	104	89	145	99	80	69	57	56	44	30	18	20	19
BG KWP Bydgoszcz	24			5	4	2		2	3	2	2	2		1			1
BK KWP Białystok	39	1	1	7	7	3	4	4	4	4	1		1		2
GD KWP Gdańsk	95	2	11	9	11	5	13	7	8	14	7	2	2	2		1	1
GO KWP Gorzów Wlkp.	27		1	1	3	1	4	3	1	1	6	1	1	1	1		2
KA KWP Katowice	149	2	15	18	12	14	25	10	9	9	9	11	4	2	2	6	1
KI KWP Kielce	46		4	4	4	6	10	6	1	2	1	1	3	1	2		1
KK KWP Kraków	88		6	8	7	6	14	10	8	5	3	2	7	4	1	2	5
LD KWP Łódź	117		10	13	8	11	14	10	19	6	8	6	4	2	1	3	2
LU KWP Lublin	43		1	4	3	2	6	7	6	1	4	3	2	2	1	1
OL KWP Olsztyn	37			2	5	6	8	6	2	1		1	3	2	1
OP KWP Opole	15		1	2	1	2	3	1		1	1		1			2
PO KWP Poznań	61	1	5	3	10	5	6	10	2	2	4	5	3		2	2	1
RZ KWP Rzeszów	44		3	7	5	6	3	2	3	6	2	3		4
SC KWP Szczecin	44		3	2	4	5	9	3	3	3	2	2	2	4	1	1
WA KSP Warszawa	49		2	13	4	5	6	3	2	3		2	3	2	2	1	1
WA KWP Radom	45		2	2	5	5	5	3	5	5	2	7	1	1	1		1
WR KWP Wrocław	92		7	7	11	5	15	12	4	4	5	8	7	2	1	1	3
